# Supplementary material for: Notos - a galaxy tool to analyze CpN observed expected ratios for inferring DNA methylation types
Source: BMC Bioinformatics. 2018 Mar 27;19:105. doi: 10.1186/s12859-018-2115-4 (PMC5870242; doi:10.1186/s12859-018-2115-4)
Supplement: Supplementary file 2 — CpG o/e ratios from dbEST analyzed by Notos: data preparation output - table. The data preparation step of Notos carried out for 603 species from dbEST provides the tab-separated file ‘outliers_cutoff.csv’. In the following we provide brief explanation on the content of the columns of this file. Future improvements of Notos may lead to changes, hence consult the the readme section of the galaxy interface. • Name: name of the file analyzed • prop.zero: proportion of observations equal to zero excluded (relative to original sample) • prop.out.2iqr: proportion of values equal excluded if 2 ·IQR was used, relative to sample after exclusion of zeros (0 - 100) • prop.out.3iqr: proportion of values equal excluded if 3 ·IQR was used, relative to sample after exclusion of zeros (0 - 100) • prop.out.4iqr: proportion of values equal excluded if 4 ·IQR was used, relative to sample after exclusion of zeros (0 - 100) • prop.out.5iqr: proportion of values equal excluded if 5 ·IQR was used, relative to sample after exclusion of zeros (0 - 100) • used: IQR used for exclusion of outliers / extreme values • no.obs.raw: number of observations in the original sample • no.obs.nozero: number of observations in sample after excluding values equal to zero • no.obs.clean: number of observations in sample after excluding outliers / extreme values (CSV 75.8 kb) [file 12859_2018_2115_MOESM2_ESM.csv]

Name	prop.zero	prop.out.2iqr	prop.out.3iqr	prop.out.4iqr	prop.out.5iqr	used	no.obs.raw	no.obs.nozero	no.obs.clean
Acanthoscurria_gomesiana	0.000883652430044183	0.000736377025036819	0.000147275405007364	0.000147275405007364	0	2iqr	6790	6784	6779
Acerentomon_franzi	0.00902612826603325	0.0275534441805226	0.00688836104513064	0.00213776722090261	0.000712589073634204	3iqr	4210	4172	4143
Acetabularia_acetabulum	0.00355871886120996	0.0111506524317912	0.00213523131672598	0.000237247924080664	0	3iqr	4215	4200	4191
Acipenser_sinensis	0.0218740762636713	0.00384274312740171	0	0	0	2iqr	3383	3309	3296
Acipenser_transmontanus	0.00389863547758285	0.01364522417154	0.00389863547758285	0.00194931773879142	0.00116959064327485	3iqr	2565	2555	2545
Acropora_millepora	0.00106213489113117	0.00079660116834838	6.63834306956983e-05	0	0	2iqr	15064	15048	15036
Acropora_palmata	0.00342736620089639	0.000719027874313928	4.79351916209285e-05	2.39675958104643e-05	0	2iqr	41723	41580	41550
Actinidia_arguta	0.00112359550561798	0.00140449438202247	0	0	0	2iqr	7120	7112	7102
Actinidia_chinensis	0.0016309412861137	0.000614250614250614	4.23621113276286e-05	4.23621113276286e-05	0	2iqr	47212	47135	47106
Actinidia_deliciosa	0.00376679284494916	0.000723669561344912	9.27781488903733e-05	0	0	2iqr	53892	53689	53650
Actinidia_eriantha	0.00127942681678608	0.00042647560559536	8.5295121119072e-05	0	0	2iqr	11724	11709	11704
Actinidia_hemsleyana	0.00796019900497512	0.000398009950248756	0	0	0	2iqr	5025	4985	4983
Actinidia_polygama	0.000744047619047619	0.000744047619047619	0	0	0	2iqr	1344	1343	1342
Actinidia_setosa	0.00701402805611222	0.0030060120240481	0	0	0	2iqr	998	991	988
Acyrthosiphon_kondoi	0.00251137225170584	0.0265352539802881	0.008434420015163	0.00331690674753601	0.00180060652009098	3iqr	21104	21051	20873
Acyrthosiphon_pisum	0.00342625986938298	0.00513207915001462	0.00116970464957598	0.000521493322935959	0.000409396627351594	2iqr	205180	204477	203424
Adelphocoris_lineolatus	0.00181028240405503	0.00362056480811007	0.000724112961622013	0	0	2iqr	2762	2757	2747
Adonis_aestivalis	0	0.00811649558367152	0.00071616137502984	0.00023872045834328	0	2iqr	4189	4189	4155
Aegilops_speltoides	0	0	0	0	0	2iqr	4193	4193	4193
Agrostis_capillaris	0.00278551532033426	0.00106114869346067	0.000530574346730336	0.000265287173365168	0.000132643586682584	2iqr	7539	7518	7510
Agrostis_stolonifera	0.00183809450869266	0.00176150723749713	0.000459523627173164	0.000306349084782109	0.000153174542391055	2iqr	13057	13033	13010
Aiptasia_pallida	0.00137931034482759	0.00167487684729064	0.000295566502463054	0.000197044334975369	0.000197044334975369	2iqr	10150	10136	10119
Albugo_candida	0	0.003488011575031	0.000310045473336089	5.16742455560149e-05	5.16742455560149e-05	2iqr	38704	38704	38569
Alexandrium_catenella	0	0.0096889342172361	0.00295767465578786	0.00101988781234064	0.000407955124936257	2iqr	9805	9805	9710
Alexandrium_minutum	0.00105496946141033	0.00788450860632982	0.000111049416990561	0.000111049416990561	0.000111049416990561	2iqr	18010	17991	17849
Alexandrium_ostenfeldii	0.00469307302421626	0.0713347099680871	0.0472123146236155	0	0	4iqr	10654	10604	10604
Alexandrium_tamarense	0	0.0015880429705745	0	0	0	2iqr	10705	10705	10688
Alligator_mississippiensis	0.00657370517928287	0.00358565737051793	0.000796812749003984	0	0	2iqr	5020	4987	4969
Allium_cepa	0.000854958760812714	0.00377187688593844	0.000301750150875075	0	0	2iqr	19884	19867	19792
Allium_sativum	0.000186020555271357	0.000558061665814072	9.30102776356787e-05	0	0	2iqr	21503	21499	21487
Allomyces_macrogynus	0	0.0200258397932817	0.00796726959517657	0.00193798449612403	0.000861326442721792	3iqr	4644	4644	4607
Amblyomma_variegatum	0.000262605042016807	0.00078781512605042	0	0	0	2iqr	3808	3807	3804
Ambystoma_mexicanum	0.000189883933445681	0.00306187842681161	0.000284825900168522	4.74709833614203e-05	2.37354916807102e-05	2iqr	42131	42123	41994
Ambystoma_tigrinum_tigrinum	0.000493485984998026	0.00222068693249112	0.00019739439399921	0	0	2iqr	20264	20254	20209
Ampelisca_abdita	0.00256025425973338	0.00467908537123687	0.0012359848150437	0.00061799240752185	0.000176569259291957	2iqr	11327	11298	11245
Amphimedon_queenslandica	0.0103707010525231	0.00365721742415137	0.00132209268384815	0.000291890592537903	0.000103020209131025	2iqr	58241	57637	57424
Amphiura_filiformis	0.0105448154657293	0	0	0	0	2iqr	1138	1126	1126
Anas_platyrhynchos	0.0102375102375102	0.00204750204750205	0.00040950040950041	0.000204750204750205	0.000204750204750205	2iqr	4884	4834	4824
Ancylostoma_caninum	0.000778628003758894	0.0130621559940932	0.00051013558866962	0.000161095449053564	8.05477245267821e-05	3iqr	74490	74432	74394
Ancylostoma_ceylanicum	0.000596302921884317	0.00576426157821507	0.0016895249453389	0.000894454382826476	0.000496919101570264	2iqr	10062	10056	9998
Anemonia_viridis	0.00712170716765367	0.000459464978558301	0.000102103328568511	0	0	2iqr	39176	38897	38879
Anolis_carolinensis	0.00313868330297981	0.000458531922863306	7.10401570633291e-05	1.29163921933326e-05	6.45819609666628e-06	2iqr	154842	154356	154285
Anopheles_albimanus	0.000786163522012579	0.00759958071278826	0.00131027253668763	0.000786163522012579	0.000524109014675052	2iqr	3816	3813	3784
Anopheles_darlingi	0.000425894378194208	0.0200170357751278	0.000851788756388416	0.000425894378194208	0	3iqr	2348	2347	2345
Anopheles_gambiae	0.000204698513206466	0.0648484889838084	0.0544975674993347	0.0443308746767469	0.0368047926745225	limited to 5 * iqr	146557	146527	141133
Anopheles_stephensi	0.000836470096194061	0.0423811515404991	0.0173567544960268	0.00676146661090199	0.00223058692318416	4iqr	14346	14334	14237
Anophryoides_haemophila	0.000264235698242833	0.0064737746069494	0.00118906064209275	0.000396353547364249	0.000264235698242833	2iqr	7569	7567	7518
Antheraea_mylitta	0.000525486074619023	0.00867052023121387	0.000525486074619023	0	0	2iqr	3806	3804	3771
Antrodia_cinnamomea	0.000195675569905097	0.0154583700225027	0.00234810683886117	0.000978377849525487	0.000587026709715292	3iqr	10221	10219	10195
Anurida_maritima	0.0066334991708126	0.0191897654584222	0.000710732054015636	0.000473821369343757	0	3iqr	4221	4193	4190
Apis_mellifera	0.00623038057938952	0.00204490418248677	0.000322879607761069	0.000125564291907082	5.97925199557535e-05	2iqr	167245	166203	165861
Aplysia_californica	0.00205857125352285	0.00216885185639015	0.000428869011150594	0.000163378670914512	7.35204019115305e-05	2iqr	244830	244326	243795
Aplysia_kurodai	0.00117625769091567	0.00090481360839667	0.000361925443358668	9.0481360839667e-05	0	2iqr	11052	11039	11029
Apostichopus_japonicus	0.0122159464074609	0.00367791934848286	0.00144489688690398	0.000525417049783265	0.000131354262445816	2iqr	7613	7520	7492
Arabidopsis_thaliana	0.00121516907537329	0.00299085628058425	0.000570501913320792	0.000262430880127564	0.000142625478330198	2iqr	701137	700285	698188
Arachis_hypogaea	0.0100361547731993	0.00303084694479346	0.000328213543937024	7.1796712736224e-05	3.5898356368112e-05	2iqr	194995	193038	192447
Archispirostreptus_gigas	0.00649519355676799	0.00519615484541439	0.000779423226812159	0	0	2iqr	3849	3824	3804
Arenicola_marina	0	0.000458505272810637	0.000458505272810637	0	0	2iqr	2181	2181	2180
Argopecten_irradians	0.00121447656060238	0.002550400777265	0.000121447656060238	0	0	2iqr	8234	8224	8203
Armadillidium_vulgare	0.000983855820401592	0.013147891418094	0.00371181968606055	0.00160994588792988	0.000715531505746612	3iqr	22361	22339	22256
Artemia_franciscana	0.000559127760693318	0.0046283353524058	0.000807628987668127	0.000434877147205914	0.000155313266859255	2iqr	32193	32175	32026
Artemisia_annua	0.00323471569965504	0.0162702975723512	0.00488968652273436	0.00196662117287997	0.00108540294240916	3iqr	93053	92752	92297
Asparagus_officinalis	0.000238578074674937	0.00155075748538709	0.000357867112012406	0.000119289037337469	0	2iqr	8383	8381	8368
Aspergillus_flavus	0.000356342903685604	0.0442883323152108	0.00951944614131542	0	0	3iqr	19644	19637	19450
Aspergillus_niger	6.53537818055071e-05	0.00867026838619728	0.0011981526664343	0.000304984315092367	6.53537818055071e-05	2iqr	45904	45901	45503
Aspergillus_oryzae	0	0.00557895935329614	0.000341568939997723	0	0	2iqr	8783	8783	8734
Aspergillus_terreus	0	0.00233306516492357	0.000160901045856798	0	0	2iqr	12430	12430	12401
Astatotilapia_burtoni	0.00292929292929293	0.00575757575757576	0.00111111111111111	0.000404040404040404	0.000202020202020202	2iqr	9900	9871	9814
Astyanax_mexicanus	0.00162679937924761	0.00459142719537646	0.000695670787178252	0.000187295981163376	0.000123080216193075	2iqr	186870	186566	185708
Atta_laevigata	0.00539629005059022	0.00573355817875211	0.000674536256323777	0	0	2iqr	2965	2949	2932
Aureobasidium_pullulans	0	0.00461206575913115	0.000148776314810682	0	0	2iqr	13443	13443	13381
Avena_barbata	9.41566389846148e-05	9.41566389846148e-05	0	0	0	2iqr	53103	53098	53093
Babesia_equi	0.000138064337981499	0.00193290073174099	0	0	0	2iqr	7243	7242	7228
Balanoglossus_clavigerus	0.00244897959183673	0.000272108843537415	0	0	0	2iqr	3675	3666	3665
Betula_platyphylla	0.000351741118536757	0.000351741118536757	0	0	0	2iqr	2843	2842	2841
Bicyclus_anynana	0.00419430457589168	0.00752662174520914	0.00417328049280451	0.00216548055797917	0.00129298110986135	2iqr	95129	94730	94014
Biomphalaria_glabrata	0.0535394126738794	0.00925296239052035	0.00533745492014426	0.0020607934054611	0.000535806285419887	2iqr	48525	45927	45478
Blomia_tropicalis	0	0.0125874125874126	0.0013986013986014	0.000699300699300699	0	3iqr	1430	1430	1428
Bombus_terrestris	0.000170427431999455	0.000238598404799236	0	0	0	2iqr	29338	29333	29326
Bombyx_mori	0.000602218587530155	0.0107223415969126	0.00394470991950226	0.00213983586870922	0.00114742239754266	3iqr	561258	560920	558706
Bos_indicus	0.029041248606466	0.0521181716833891	0.00183946488294314	0	0	3iqr	17940	17419	17386
Bos_taurus	0.0140220980356554	0.00112238653405155	0.000139205519801481	5.31267442720627e-05	3.49695025588261e-05	2iqr	1487010	1466159	1464490
Bothrops_alternatus	0.0112219451371571	0.0108478802992519	0.00187032418952618	0.000498753117206983	0.000249376558603491	3iqr	8020	7930	7915
Bothrops_jararaca	0.0486486486486487	0.0225225225225225	0.0135135135135135	0.0018018018018018	0.000900900900900901	4iqr	1110	1056	1054
Botryllus_schlosseri	5.16822574810068e-05	0.00310093544886041	5.16822574810068e-05	0	0	2iqr	96745	96740	96440
Botryococcus_braunii	0.000155296727676095	0.00857459789240155	0.0010981697171381	0.000310593455352191	2.21852468108708e-05	2iqr	90150	90136	89363
Botryotinia_fuckeliana	8.42190368710943e-05	0.00461520322053597	0.000640064680220317	0.000370563762232815	0.000218969495864845	2iqr	59369	59364	59090
Brachionus_plicatilis	0.000676629226516133	0.00906683163531618	0.00222321031569586	0.000676629226516133	0.000309316217835946	2iqr	51727	51692	51223
Branchiostoma_floridae	0.0074249793156929	6.10606851619482e-05	9.15910277429223e-06	0	0	2iqr	327543	325111	325091
Brassica_napus	0.000600925425154738	0.00273989511415147	0.000631783757797819	0.000243618415603272	0.000139674558279209	2iqr	615717	615347	613660
Brassica_oleracea	0.000312047885166378	0.00233752233979178	0.000164534339451363	2.26943916484639e-05	1.13471958242319e-05	2iqr	176255	176200	175788
Brassica_rapa	0.000570436867624807	0.00165813428470601	0.000135357900792327	3.38394751980818e-05	0	2iqr	206859	206741	206398
Brugia_malayi	0.00418539078332893	0.00312802890122478	0.000837078156665785	0.000220283725438365	8.81134901753458e-05	2iqr	22698	22603	22532
Caenorhabditis_brenneri	0.000484915659312112	0.00436424093380901	0.000138547331232032	3.4636832808008e-05	0	2iqr	28871	28857	28731
Caenorhabditis_briggsae	0	0.00182565038795071	0	0	0	2iqr	2191	2191	2187
Caenorhabditis_elegans	0.000384539904634104	0.00519791871091616	0.000925547770464153	0.000440231890822491	0.000238679940807375	2iqr	377074	376929	374969
Caenorhabditis_japonica	0.000647353940767114	0.00388412364460269	0.000129470788153423	0	0	2iqr	30895	30875	30755
Caenorhabditis_remanei	4.98057575455723e-05	0.00597669090546867	0.00044825181791015	9.96115150911445e-05	4.98057575455723e-05	2iqr	20078	20077	19957
Callinectes_sapidus	0.000570233795856301	9.50389659760502e-05	0	0	0	2iqr	10522	10516	10515
Callorhinchus_milii	0.00281242580857242	0.0045747575652428	0.00100443778877586	0.000292200084007524	0.000155231294628997	2iqr	109514	109206	108705
Campodea_fragilis	0.00526052104208417	0.00776553106212425	0.00062625250501002	0.000250501002004008	0	2iqr	7984	7942	7880
Cancer_magister	0	0	0	0	0	2iqr	1050	1050	1050
Canis_lupus	0.00942698967816841	0.00245515171251788	0.00101660837923174	0.000682458549846376	0.000382290059042576	2iqr	353135	349806	348939
Canis_lupus_familiaris	0.00942698967816841	0.00245515171251788	0.00101660837923174	0.000682458549846376	0.000382290059042576	2iqr	353135	349806	348939
Cannabis_sativa	0.00685124354763022	0.00347254809948381	0.000281557954012201	0	0	2iqr	10655	10582	10545
Capra_hircus	0.0101634997790544	0.00191486227721314	0.000810134040359405	0.000441891294741494	7.36485491235823e-05	2iqr	13578	13440	13414
Capsicum_annuum	0.00432189471864465	0.0136571873109171	0.00162503241421039	0.000181519578183075	4.32189471864465e-05	3iqr	115690	115190	115002
Carassius_auratus	0.00221857818076589	0.00308671746889168	0.00019291984180573	0	0	2iqr	10367	10344	10312
Carcinus_maenas	0.00296908281159233	0.00283999225456658	0.000451816949590137	0.000258181114051507	0	2iqr	15493	15447	15403
Carica_papaya	0.00245408383045936	0.00137063192658634	0.00031328729750545	0.000104429099168483	2.61072747921208e-05	2iqr	76607	76419	76314
Carteriospongia_foliascens	0.0103707010525231	0.00365721742415137	0.00132209268384815	0.000291890592537903	0.000103020209131025	2iqr	58241	57637	57424
Carthamus_tinctorius	0.000852120562886498	0.00335978964795248	0.000365194526951356	7.30389053902712e-05	0	2iqr	41074	41039	40901
Castanopsis_sieboldii	0.0057997557997558	0.00244200244200244	0	0	0	2iqr	3276	3257	3249
Cavia_porcellus	0.00703431240938624	0.00118133490844654	0.000536970412930248	0.000375879289051173	0.000322182247758149	2iqr	18623	18492	18470
Celuca_pugilator	0.0227541371158392	0.00354609929078014	0.00177304964539007	0.000591016548463357	0	2iqr	3384	3307	3295
Centaurea_maculosa	0.000565956579811197	0.00292033595182578	4.52765263848958e-05	0	0	2iqr	44173	44148	44019
Centella_asiatica	0.00163934426229508	0.00398126463700234	0.000234192037470726	0.000234192037470726	0.000234192037470726	2iqr	4270	4263	4246
Ceratopteris_richardii	0.000197628458498024	0.000592885375494071	0	0	0	2iqr	5060	5059	5056
Chaetomium_cupreum	0.00025062656641604	0.0115288220551378	0.00325814536340852	0.00075187969924812	0.00025062656641604	3iqr	3990	3989	3976
Chironomus_tentans	0.00124239035905081	0.00434836625667785	0.00111815132314573	0.000372717107715244	0.000124239035905081	2iqr	8049	8039	8004
Chlamydomonas_incerta	0	0.0141544574124659	0.00322820958529923	0.000496647628507574	0	3iqr	4027	4027	4014
Chlamydomonas_reinhardtii	0.000119117289097661	0.00982458684427227	0.00246520998306463	0.00069398768430811	8.80432136808796e-05	2iqr	193087	193064	191167
Chlamys_farreri	0.0172592336900242	0.00103555402140145	0.000690369347600966	0	0	2iqr	2897	2847	2844
Chlorocebus_sabaeus	0.00877686508383031	0.000590750534488579	0	0	0	2iqr	35548	35236	35215
Chlorokybus_atmophyticus	8.61994655633135e-05	0.00232738557020946	4.30997327816568e-05	0	0	2iqr	23202	23200	23146
Chondrus_crispus	0	0.00307692307692308	0	0	0	2iqr	3900	3900	3888
Choristoneura_fumiferana	0.004535536159601	0.000981920199501247	0.000109102244389027	0	0	2iqr	64160	63869	63806
Cicer_arietinum	0.0213930225072424	0.00242652338623815	0.00108945947953549	0.000866615495085052	0.000668531953351326	2iqr	40387	39523	39425
Cichorium_intybus	0.000545594792391775	0.00142983462833706	0.000188136135307509	1.88136135307509e-05	1.88136135307509e-05	2iqr	53153	53124	53048
Cimex_lectularius	0.00388078236572493	0.00217323812480596	0.000155231294628997	0	0	2iqr	6442	6417	6403
Ciona_intestinalis	0.000780055272487879	0.000957496416888968	0.000114865281882831	1.71440719228105e-05	6.85762876912421e-06	2iqr	1166584	1165674	1164557
Ciona_savignyi	0.00598744964787767	0.00106869810648618	0.00010961006220371	5.48050311018551e-05	1.37012577754638e-05	2iqr	72986	72549	72471
Citrus_aurantiifolia	0.000493339911198816	0.00111001480019734	0.000246669955599408	0.000246669955599408	0.000246669955599408	2iqr	8108	8104	8095
Citrus_aurantium	0.000624176433871975	0.00110964699355018	6.9352937096886e-05	0	0	2iqr	14419	14410	14394
Citrus_clementina	0.000504053788519534	0.000666376194991927	3.41731382047142e-05	0	0	2iqr	117051	116992	116914
Citrus_jambhiri	0.000989119683481701	0.000989119683481701	0	0	0	2iqr	1011	1010	1009
Citrus_latifolia	0.00126553152323976	0.00103543488265071	0	0	0	2iqr	8692	8681	8672
Citrus_limettioides	0.000860267912006882	0.00184343124001475	0.000245790832001966	0.000122895416000983	0.000122895416000983	2iqr	8137	8130	8115
Citrus_limon	0.0125461254612546	0.0103321033210332	0.000738007380073801	0	0	3iqr	1355	1338	1337
Citrus_limonia	0.00202391904323827	0.00459981600735971	0.00119595216191352	0.000827966881324747	0.000827966881324747	2iqr	10870	10848	10798
Citrus_macrophylla	0	0.0011037527593819	0	0	0	2iqr	1812	1812	1810
Citrus_medica	0	0.008028545941124	0	0	0	2iqr	1121	1121	1112
Citrus_reshni	0.000702740688685875	0.00860857343640197	0.00140548137737175	0.000175685172171469	0	2iqr	5692	5688	5639
Citrus_reticulata	0.000485899904619648	0.000575881368438102	0.000107977756582144	0	0	2iqr	55567	55540	55508
Citrus_sinensis	0.00130580032692665	0.00341223735065504	0.000357427096786492	0.000128673754843137	2.85941677429194e-05	2iqr	209833	209559	208843
Citrus_sunki	0.00195503421309873	0.00254154447702835	0.000782013685239492	0.000586510263929619	0.000391006842619746	2iqr	5115	5105	5092
Citrus_unshiu	0.00472379682116261	0.0057241302656441	0.000389018561742803	0	0	2iqr	17994	17909	17806
Claviceps_purpurea	0.000240731824747232	0.0101107366393837	0.00108329321136254	0.000240731824747232	0	3iqr	8308	8306	8297
Clonorchis_sinensis	0.000232208547718857	0.00784620461239505	0.00317759065299488	0.00237097148723464	0.000965498698409982	2iqr	81823	81804	81162
Clytia_hemisphaerica	3.49491489882221e-05	0.000908677873693776	5.82485816470369e-05	0	0	2iqr	85839	85836	85758
Coccidioides_posadasii	6.40474316979889e-05	0.0079235822643512	0.00132669679945834	0.000128094863395978	9.1496330997127e-06	2iqr	109294	109287	108421
Cochliomyia_hominivorax	5.36279294256449e-05	0.0151230760980319	0.000750791011959028	0	0	3iqr	18647	18646	18632
Coffea_canephora	0.00146449704142012	0.00826923076923077	0.000784023668639053	0.000177514792899408	2.9585798816568e-05	2iqr	67600	67501	66942
Coleochaete_scutata	0.000198965380023876	0	0	0	0	2iqr	5026	5025	5025
Coprinopsis_cinerea	0.000515630035449565	0.00650982919755076	0.00109571382533033	0.000128907508862391	6.44537544311956e-05	2iqr	15515	15507	15406
Coptotermes_formosanus	0.0127125217175478	0.00127202779846116	0.000380057086125589	0.000232688011913626	0.000147369074211963	2iqr	128928	127289	127125
Cordyceps_militaris	0	0.0132897603485839	0.00065359477124183	0.000217864923747277	0	3iqr	4590	4590	4587
Coregonus_clupeaformis	0.00590434953749262	0.006396378665617	0.00118086990749852	9.8405825624877e-05	9.8405825624877e-05	2iqr	10162	10102	10037
Crassostrea_gigas	0.00485502024995652	0.000700673342112456	6.46010882798718e-05	1.49079434492012e-05	4.96931448306706e-06	2iqr	201235	200258	200117
Crassostrea_virginica	0.00482809070958303	0.00109729334308705	0.000365764447695684	7.31528895391368e-05	0	2iqr	13670	13604	13589
Crocus_sativus	0.0101200686106346	0.00154373927958834	0.000343053173241852	0	0	2iqr	5830	5771	5762
Cryptococcus_laurentii	0	0.0156296077853141	0.00589796520200531	0.00206428782070186	0.000294898260100265	3iqr	6782	6782	6742
Cryptopygus_antarcticus	0.000299222022740874	0.0335128665469779	0.0119688809096349	0.000299222022740874	0	4iqr	3342	3341	3340
Cryptosporidium_parvum	0.00954758611382882	0.0028845180661921	0.000371107587463311	0.000134948213623022	3.37370534057555e-05	2iqr	59282	58716	58545
Cucumis_melo	0.00225386179979111	0.00183764341864501	0.000188476248066155	6.28254160220517e-05	2.35595310082694e-05	2iqr	127337	127050	126816
Cucumis_sativus	0.00424134628540156	0.00191544670953619	0.000273635244219455	0.000136817622109728	0.000136817622109728	2iqr	7309	7278	7264
Culex_quinquefasciatus	2.98464697595568e-05	0.00647071464387192	0.000447697046393353	4.17850576633796e-05	2.38771758076455e-05	2iqr	167524	167519	166435
Culex_tarsalis	0.000760456273764259	0.00152091254752852	0.000760456273764259	0	0	2iqr	1315	1314	1312
Curcuma_longa	0.000162879713331705	0.000325759426663409	0.000162879713331705	0	0	2iqr	12279	12277	12273
Curvularia_protuberata	0	0.00376196990424077	0	0	0	2iqr	2924	2924	2913
Cyamopsis_tetragonoloba	0.00330609444201859	0.000623791404154451	0	0	0	2iqr	16031	15978	15968
Cycas_rumphii	0.00360230547550432	0.000528338136407301	4.8030739673391e-05	4.8030739673391e-05	4.8030739673391e-05	2iqr	20820	20745	20734
Cynodon_dactylon	0.00321285140562249	0.00112449799196787	0.000214190093708166	0	0	2iqr	18675	18615	18594
Cyprinodon_variegatus	0.020625	0.03484375	0.001875	0.00078125	0.00046875	3iqr	6400	6268	6256
Dactylis_glomerata	0.000502926115581565	0.00252987076322848	0.000807729821994635	0.000335284077054377	0.000182882223847842	2iqr	65616	65583	65417
Danaus_plexippus	0.000460005111167902	0.00592895476616407	0.00127779197546639	0.000408893432149246	0.000255558395093279	2iqr	19565	19556	19440
Danio_rerio	0.00279627077724694	0.00605715048949101	0.00112813081434385	0.000448092697740651	0.000275749352455785	2iqr	1392569	1388675	1380240
Daphnia_magna	0.000351246926589392	0.0045662100456621	0	0	0	2iqr	14235	14230	14165
Daphnia_pulex	0.00134144523786941	0.003868511266785	0.000867196921450929	0.00035229874933944	0.00017614937466972	2iqr	147602	147404	146833
Deinagkistrodon_acutus	0.00694058856191005	0.00638534147695725	0.00124930594114381	0.000416435313714603	0.000138811771238201	2iqr	7204	7154	7108
Dendroctonus_ponderosae	3.80178575307945e-05	0.00389411483565423	0.000391040820316743	9.23290825747866e-05	2.17244900175968e-05	2iqr	184124	184117	183400
Dermacentor_variabilis	0.00669642857142857	0.000558035714285714	0	0	0	2iqr	1792	1780	1779
Diaphorina_citri	0.0064993873528315	0.0064993873528315	0.00101219966970327	0.000266368334132438	0.000106547333652975	2iqr	18771	18649	18527
Dipetalogaster_maxima	0.00130718954248366	0.0161220043572985	0.00610021786492375	0.00217864923747277	0.000871459694989107	3iqr	2295	2292	2278
Dirofilaria_immitis	0.000591715976331361	0.00325443786982249	0.000887573964497041	0.000591715976331361	0	2iqr	3380	3378	3367
Dissostichus_mawsoni	0.00236495255674444	0.0203039829261962	0.0131802843711245	0.00896951518472587	0.00337438352608658	4iqr	34673	34591	34280
Ditylenchus_africanus	0	0.00635026737967914	0.00100267379679144	0.000668449197860963	0.000334224598930481	2iqr	2992	2992	2973
Drosophila_ananassae	0.000172786177105832	0.0189200863930886	0.00691144708423326	0.00371490280777538	0.00215982721382289	3iqr	23150	23146	22986
Drosophila_auraria	0.000448154165032771	0.00938322783037365	0.00201669374264747	0.000840289059436446	0.000336115623774578	2iqr	35702	35686	35351
Drosophila_erecta	0	0.0136925795053004	0.00499116607773852	0.00384275618374558	0.00313604240282686	3iqr	22640	22640	22527
Drosophila_grimshawi	0	0.0081982661138334	0.00277987184319638	0.00155484357331323	0.000706747078778741	2iqr	21224	21224	21050
Drosophila_melanogaster	0.000339824360442917	0.0266055746468118	0.0110595647193585	0.00448453608247423	0.00228140511645666	4iqr	523800	523622	521273
Drosophila_mojavensis	0.000101219697353105	0.0152841743003188	0.00455488638088972	0.00197378409838555	0.000910977276177944	3iqr	19759	19757	19667
Drosophila_pseudoobscura	0.000427155712495728	0.00637885863993621	0.00111060485248889	0.000313247522496867	0.000170862284998291	2iqr	35116	35101	34877
Drosophila_sechellia	0.000109403205513922	0.0105300585307149	0.00216071330889995	0.000793173239975931	0.000191455609649363	3iqr	36562	36558	36479
Drosophila_serrata	0.000430246316015919	0.0111864042164139	0.00118317736904378	0.000322684737011939	0.000322684737011939	3iqr	9297	9293	9282
Drosophila_simulans	0.000207440811724915	0.00717023675310034	0.00156933483652762	0.000505073280721533	0.000135287485907554	2iqr	110875	110852	110057
Drosophila_virilis	0	0.0132226322263223	0.00711649973642594	0.00487612018977333	0.00298717272887015	3iqr	22764	22764	22602
Drosophila_willistoni	0.00247743019105606	0.0173000209951711	0.00562670585765274	0.00176359437329414	0.000587864791098047	3iqr	23815	23756	23622
Drosophila_yakuba	0	0.0112023070097604	0.00321650399290151	0.000887311446317658	0	3iqr	9016	9016	8987
Dugesia_japonica	0.000898487545964293	0.00999983361341741	0.00196336167451457	0.000698823646861117	0.000266218532137568	2iqr	60101	60047	59446
Dunaliella_salina	0.00015236934328813	0.0172177357915587	0.0108182233734573	0.00685662044796587	0.00457108029864391	4iqr	6563	6562	6517
Echinococcus_granulosus	0.000104679158379567	0.00261697895948917	0.000104679158379567	0	0	2iqr	9553	9552	9527
Echinococcus_multilocularis	0.000865800865800866	0.00952380952380952	0.00173160173160173	0	0	2iqr	1155	1154	1143
Ectocarpus_siliculosus	3.17218627077782e-05	0.00781943915746733	0.00139576195914224	0.000364801421139449	6.34437254155564e-05	2iqr	63048	63046	62553
Eimeria_acervulina	0.000560642870491497	0.00274092070018065	0.000373761913660998	0.000249174609107332	0.000249174609107332	2iqr	16053	16044	16000
Eimeria_maxima	0.00743990843189622	0.0106193564797151	0.000381533765738268	6.3588960956378e-05	6.3588960956378e-05	3iqr	15726	15609	15603
Eimeria_tenella	6.69120107059217e-05	0.00767815322850452	0.0007694881231181	0.000317832050853128	0.000167280026764804	2iqr	59780	59776	59317
Elaeis_guineensis	0.00495807699296524	0.00166134517041767	0.000415336292604418	0.000233626664589985	7.78755548633284e-05	2iqr	38523	38332	38268
Elaphe_quadrivirgata	0	0	0	0	0	2iqr	191	191	191
Emiliania_huxleyi	1.63759927945632e-05	0.0139687218537624	0.00663227708179808	0.00284942274625399	0.000409399819864079	3iqr	61065	61064	60659
Endeis_spinosa	0.00147710487444609	0.00910881339241753	0.00123092072870507	0.000246184145741014	0	2iqr	4062	4056	4019
Entamoeba_histolytica	0.0323961184374222	0.0582234386663349	0.0330928091565066	0.0224931575018661	0.021000248818114	limited to 5 * iqr	20095	19444	19022
Ephedra_distachya	0.00161976108523993	0.000202470135654991	0	0	0	2iqr	4939	4931	4930
Epichloe_festucae	2.89351851851852e-05	0.00546875	0.00083912037037037	0.000115740740740741	2.89351851851852e-05	2iqr	34560	34559	34370
Equus_caballus	0.006916488801232	0.001729122200308	0.000189122740658687	5.4035068759625e-05	0	2iqr	37013	36757	36693
Eriocheir_sinensis	0.00311856795359571	0.00380465290338676	0.000873199027006798	0.000249485436287657	6.23713590719142e-05	2iqr	16033	15983	15922
Eschscholzia_californica	0.010822777026196	0.00657975648751691	0.000491944410281638	0	0	2iqr	16262	16086	15979
Eucalyptus_camaldulensis	0.000674026305242832	0.00143913724632929	0.000109301563012351	3.64338543374504e-05	1.82169271687252e-05	2iqr	54894	54857	54778
Eucalyptus_globulus	0.000181008579806683	0.000796437751149404	0.00010860514788401	3.62017159613366e-05	3.62017159613366e-05	2iqr	27623	27618	27596
Eucalyptus_grandis	0.000213670140784882	0.000522304788585266	0.000213670140784882	7.12233802616272e-05	7.12233802616272e-05	2iqr	42121	42112	42090
Eucalyptus_gunnii	0.00103808118887614	0.0068841173578102	0.0013112604491067	0.000327815112276676	0	2iqr	18303	18284	18158
Eucalyptus_pellita	0.000571297989031079	0.000457038391224863	0.000114259597806216	0	0	2iqr	8752	8747	8743
Eucalyptus_tereticornis	0	0	0	0	0	2iqr	1129	1129	1129
Eucalyptus_urophylla	0.000686436024162548	0.000823723228995058	0	0	0	2iqr	7284	7279	7273
Euglena_gracilis	0	0.00173761946133797	0.00024133603629694	9.65344145187759e-05	0	2iqr	20718	20718	20682
Euprymna_scolopes	0.0025019190856623	0.00628322861285645	0.000938219657123362	0.000227447189605663	0.00014215449350354	2iqr	35173	35085	34864
Fasciola_gigantica	0	0.0102883443887911	0.00162447542980912	0	0	3iqr	7387	7387	7375
Fasciola_hepatica	0	0.00452781371280724	0	0	0	2iqr	1546	1546	1539
Fenneropenaeus_chinensis	0.0198093351491891	0.00222855020428377	0.000123808344682432	0	0	2iqr	8077	7917	7899
Festuca_pratensis	0.000923170194003527	0.00387180335097002	0.000923170194003527	0.000303130511463845	0.000137786596119929	2iqr	72576	72509	72228
Folsomia_candida	0.000593471810089021	0.00747774480712166	0.00130563798219585	0.000474777448071217	0.000118694362017804	2iqr	8425	8420	8357
Fragaria_vesca	0.00161304198210599	0.000709738472126635	0.000150550584996559	8.60289057123193e-05	8.60289057123193e-05	2iqr	46496	46421	46388
Fucus_serratus	0.000270745904968187	0.0117774468661161	0.00121835657235684	0.000135372952484094	0.000135372952484094	3iqr	7387	7385	7376
Fucus_vesiculosus	0.000512557662737058	0.00999487442337263	0.000768836494105587	0.000256278831368529	0	2iqr	3902	3900	3861
Fumaria_officinalis	0.00904581266413773	0.00904581266413773	0.00175080245112343	0.000291800408520572	0	2iqr	3427	3396	3365
Furcellaria_lumbricalis	0.00094876660341556	0.00316255534471853	0	0	0	2iqr	3162	3159	3149
Fusarium_oxysporum	0	0.00501792114695341	0.0003584229390681	0	0	2iqr	8370	8370	8328
Fusarium_sporotrichioides	0.000298240381747689	0.00432448553534148	0	0	0	2iqr	6706	6704	6675
Gadus_morhua	0.00156619018023617	0.00453697949036669	0.00139631240936399	0.000592500517920033	0.000281748498031904	2iqr	241350	240972	239877
Gallus_gallus	0.00386614002462444	0.00158641523095234	0.000187842492362495	4.43991345584079e-05	1.36612721718178e-05	2iqr	585597	583333	582404
Gammarus_pulex	0.000347161951050165	0.0181392119423711	0.00407915292483944	0.00164901926748828	0.00104148585315049	3iqr	11522	11518	11471
Gasterosteus_aculeatus	0.000184818768889565	0.00296072419966225	0.000623310357823632	0.000369637537779131	0.000260920614902916	2iqr	275946	275895	275078
Gekko_japonicus	0.00956304251875827	0	0	0	0	2iqr	6797	6732	6732
Giardia_intestinalis	0	0.00302254098360656	0.000614754098360656	0.000358606557377049	0.000102459016393443	2iqr	19520	19520	19461
Gibberella_moniliformis	0	0.00410757370682046	0.00042370387806744	2.353910433708e-05	0	2iqr	84965	84965	84616
Gibberella_zeae	0.000149775336994508	0.00454318522216675	0.000748876684972541	4.99251123315027e-05	4.99251123315027e-05	2iqr	20030	20027	19936
Gillichthys_mirabilis	0.00239712345185777	0.00399520575309628	0.000399520575309628	0	0	2iqr	5006	4994	4974
Ginkgo_biloba	0.00433723196881092	0.00462962962962963	0.000292397660818713	9.74658869395711e-05	9.74658869395711e-05	2iqr	20520	20431	20336
Glaucocystis_nostochinearum	0.000119789171058936	0.00407283181600383	0.000359367513176809	0	0	2iqr	8348	8347	8313
Glomus_intraradices	0.00170034227669206	0.0196753892017224	0.00847962901623054	0.00353317875676273	0.00130285966655625	3iqr	45285	45208	44824
Glossina_morsitans_morsitans	0.000874794969928923	0.0135729907053034	0.00299343903772553	0.00131219245489338	0.000820120284308365	3iqr	73160	73096	72877
Glycine_max	0.0148705855202902	0.00391867333030441	0.000258720783482256	8.83436821646726e-05	3.6058645781499e-05	2iqr	1109304	1092808	1088461
Gnetum_gnemon	0.00115838247683235	0.0004212299915754	0	0	0	2iqr	9496	9485	9481
Gobiocypris_rarus	0.00126646403242148	0	0	0	0	2iqr	7896	7886	7886
Gracilaria_changii	0.0203591299949418	0.0115073343449671	0.00139099645928174	0.000379362670713202	0.000252908447142135	3iqr	7908	7747	7736
Haematobia_irritans_irritans	0	0.0144661172704097	0.00646232287899449	0.00183790834173238	0.000355724195174008	3iqr	16867	16867	16758
Haemonchus_contortus	0.000750938673341677	0.00420525657071339	0.00125156445556946	0.000901126408010013	0.000600750938673342	2iqr	19975	19960	19876
Haliotis_asinina	0.0111944888670193	0.000492065444704146	0	0	0	2iqr	8129	8038	8034
Haliotis_discus	0.000274725274725275	0.00645604395604396	0.00123626373626374	0.000274725274725275	0.000137362637362637	2iqr	7280	7278	7231
Haliotis_discus_hannai	0.000195579894386857	0.021904948171328	0.00293369841580286	0.000586739683160571	0.000195579894386857	3iqr	5113	5112	5097
Haliotis_diversicolor	0.000419874037788663	0.000559832050384885	0.000139958012596221	0	0	2iqr	7145	7142	7138
Halocynthia_roretzi	0.000675916044112415	0.00223230167200285	0.000142298114549982	1.77872643187478e-05	0	2iqr	112440	112364	112113
Hedyotis_terminalis	0.00611353711790393	0.00458515283842795	0.00131004366812227	0.000436681222707424	0.000218340611353712	2iqr	4580	4552	4531
Helianthus_annuus	0.00406468145268181	0.00624964855768072	0.000739032991396692	0.000112461542169062	3.21318691911605e-05	2iqr	124487	123981	123203
Helianthus_ciliaris	0.000327271027163495	0.00607789050446491	0.000140259011641498	0	0	2iqr	21389	21382	21252
Heliconius_melpomene	0.00221843003412969	0.0167235494880546	0.00904436860068259	0.00665529010238908	0.0052901023890785	3iqr	5860	5847	5794
Heliothis_virescens	0.00153771447070249	0.00367432826157332	0.000420848170929103	4.85594043379735e-05	1.61864681126578e-05	2iqr	61780	61685	61458
Helobdella_robusta	0.000138535677884758	0.00583828928228623	0.000811423256182155	0.000108849461195167	4.9477027815985e-05	2iqr	101057	101043	100453
Hemicentrotus_pulcherrimus	0.0122466216216216	0.00168918918918919	0	0	0	2iqr	2368	2339	2335
Heterobasidion_annosum	2.52035184111702e-05	0.00365451016961968	0.000630087960279255	0.000100814073644681	5.04070368223404e-05	2iqr	39677	39676	39531
Heterocapsa_triquetra	0	0.00980926430517711	0.00108991825613079	0.00036330608537693	0.000181653042688465	2iqr	5505	5505	5451
Heterochone_calyx	0	0.00208811860513677	0	0	0	2iqr	4789	4789	4779
Heterodera_glycines	0.000683526999316473	0.0123926416832595	0.00353650925733306	0.000416059912627418	0.000297185651876727	3iqr	33649	33626	33507
Heterorhabditis_bacteriophora	0.00114778754056835	0.00225599620042745	0.000178104963191641	7.91577614185071e-05	0	2iqr	50532	50474	50360
Hippoglossus_hippoglossus	0.000760841998478316	0.00299264519401471	0.000355059599289881	0.000101445599797109	0.000101445599797109	2iqr	19715	19700	19641
Hirudo_medicinalis	0.00245503502164655	0.00136390834535919	7.03952694378938e-05	1.75988173594734e-05	0	2iqr	113644	113365	113210
Homalodisca_coagulata	0.00511996787471137	0.00853327979118562	0.002409396646923	0.00060234916173075	0.00020078305391025	2iqr	19922	19820	19650
Hydra_magnipapillata	0.00309070786040597	0.00768850374417181	0.00216055197098856	0.000877172326096171	0.000370884943248717	2iqr	169864	169339	168033
Hydra_oligactis	0.00255754475703325	0.0166240409207161	0.0051150895140665	0.00127877237851662	0	3iqr	782	780	776
Hydra_vulgaris	0.00309070786040597	0.00768850374417181	0.00216055197098856	0.000877172326096171	0.000370884943248717	2iqr	169864	169339	168033
Hydractinia_echinata	0.000862706433325117	0.00295785062854326	0.00110919398570372	0.000246487552378605	0	2iqr	8114	8107	8083
Hyoscyamus_niger	0.0155945419103314	0.0165692007797271	0.00536062378167641	0.000487329434697856	0	3iqr	2052	2020	2009
Hypocrea_lixii	5.62619556655789e-05	0.00995836615280747	0.00388207494092495	0.00157533475863621	0.000562619556655789	2iqr	17774	17773	17596
Hypocrea_virens	0	0.00717506593687076	0.000283599444145089	0	0	2iqr	35261	35261	35008
Hyriopsis_cumingii	0.00279524807826695	0.00688828990715783	0.00079864230807627	0.000199660577019068	9.98302885095338e-05	2iqr	10017	9989	9920
Ictalurus_furcatus	0.00645786244752987	0.00544980587035447	0.000779668758909094	0.000110256188128559	3.93772100459138e-05	2iqr	126977	126157	125465
Ictalurus_punctatus	0.00476138978509159	0.00433481732484995	0.000510685339725912	8.41128794842679e-05	3.00403141015242e-05	2iqr	332886	331301	329858
Ipomoea_batatas	0.00567618704387783	0.00108117848454816	0.000225245517614199	4.50491035228399e-05	0	2iqr	22198	22072	22048
Ischnura_elegans	0.000953061710745771	0	0	0	0	2iqr	4197	4193	4193
Ixodes_ricinus	0.00217391304347826	0.00489130434782609	0.0016304347826087	0.000543478260869565	0.000543478260869565	2iqr	1840	1836	1827
Ixodes_scapularis	0.000172306664090769	0.0023600791566372	0.000140978179710629	2.61070703167832e-05	1.04428281267133e-05	2iqr	191519	191486	191034
Jakoba_bahamiensis	0.000254258835494533	0.0188151538265955	0.0068649885583524	0.0022883295194508	0.0007627765064836	3iqr	3933	3932	3905
Jakoba_libera	0.000775644754702346	0.00445995733953849	0.000969555943377933	0.000193911188675587	0	2iqr	5157	5153	5130
Jatropha_curcas	0.00336896954451532	0.00184170335100171	0.000336896954451532	0.000112298984817177	6.73793908903063e-05	2iqr	44524	44374	44292
Labeo_rohita	0.00783699059561128	0.00559785042543663	0.000671742051052396	0	0	2iqr	4466	4431	4406
Lagopus_lagopus_scotica	0.00255819902788437	0.0103607060629317	0.00179073931951906	0.00127909951394218	0.000767459708365311	3iqr	7818	7798	7784
Lama_pacos	0.0398808159523264	0.00618840247536099	0.000916800366720147	0.000458400183360073	0.000229200091680037	2iqr	4363	4189	4162
Laminaria_digitata	0	0.0107130900569133	0.00200870438567124	0.00100435219283562	0.000669568128557081	3iqr	2987	2987	2981
Larimichthys_crocea	0.000520697734964853	0.00286383754230669	0.000260348867482426	0	0	2iqr	3841	3839	3828
Lates_calcarifer	0.01863608437436	0.00762850706532869	0.000972762645914397	0.000204792135981978	0.000102396067990989	2iqr	19532	19168	19019
Lathyrus_odoratus	0	0	0	0	0	2iqr	8672	8672	8672
Laupala_kohalensis	0.00226805585087533	0.000425260472039124	0	0	0	2iqr	14109	14077	14071
Leishmania_chagasi	0.00278006589785832	0.0464373970345964	0.0185337726523888	0.00185337726523888	0.00123558484349259	4iqr	9712	9685	9667
Leishmania_major	0	0.0036668412781561	0	0	0	2iqr	1909	1909	1902
Lepeophtheirus_salmonis	0.000325932285580279	0.00631990651308101	0.000453125372635997	6.35965435278593e-05	2.38487038229472e-05	2iqr	125793	125752	124957
Lepismachilis_y-signata	0.00254452926208651	0.0186598812553011	0.00508905852417303	0.000636132315521629	0.000212044105173876	3iqr	4716	4704	4680
Leptinotarsa_decemlineata	0.00407592872947479	0.00803540235239315	0.00244555723768487	0.000815185745894958	0.000349365319669267	2iqr	8587	8552	8483
Lernaeocera_branchialis	6.73083395032645e-05	0.00578851719728074	0.000471158376522851	6.73083395032645e-05	6.73083395032645e-05	2iqr	14857	14856	14770
Lethenteron_camtschaticum	0.0029854310962503	0.010150465727251	0.000716503463100072	0	0	3iqr	8374	8349	8343
Leymus_chinensis	0	0	0	0	0	2iqr	1469	1469	1469
Limnanthes_alba	0.00425941192635339	0.0281670788678208	0.0105798296235229	0.00528991481176147	0.00267930750206101	4iqr	14556	14494	14417
Limonium_bicolor	0	0.00306614104248795	0.000657030223390276	0.000438020148926851	0	2iqr	4566	4566	4552
Limulus_polyphemus	0.0120800302000755	0.00151000377500944	0.000251667295834906	0	0	2iqr	7947	7851	7839
Lithognathus_mormyrus	0.00183102275699712	0.00248495945592467	0	0	0	2iqr	7646	7632	7613
Litopenaeus_vannamei	0.0174911611976577	0.00426057894155342	0.00109103966412551	0.000296928516186057	0.000110485029278533	2iqr	144816	142283	141666
Littorina_saxatilis	0.000798084596967279	0.00399042298483639	0.00159616919393456	0.00159616919393456	0	2iqr	1253	1252	1247
Loa_loa	0.00325	0.0135	0.0045	0.0025	0.0015	3iqr	4000	3987	3969
Locusta_migratoria	0.00667442578561079	0.000142514429585996	7.12572147929978e-05	4.75048098619985e-05	0	2iqr	42101	41820	41814
Loligo_pealei	0.0127622962573491	0.00936857702786674	0.00372831126619186	0.00238994311935376	0.00148176473399933	2iqr	20921	20654	20458
Lolium_perenne	0.00032	0.000266666666666667	5.33333333333333e-05	0	0	2iqr	18750	18744	18739
Lottia_gigantea	0.00948995005918763	0.00411722738813138	0.000864896750459352	0.000259070455206718	3.98569931087259e-05	2iqr	250897	248516	247483
Lotus_japonicus	0.0129839267196682	0.000859834082267542	6.04908399585206e-05	4.32077428275147e-06	0	2iqr	231440	228435	228236
Lumbricus_rubellus	0.000826275562900227	0.00185912001652551	0.000258211113406321	0	0	2iqr	19364	19348	19312
Lutzomyia_intermedia	0.00332502078137988	0.0116375727348296	0.00498753117206983	0.00166251039068994	0	3iqr	1203	1199	1193
Lutzomyia_longipalpis	0.00354506035392008	0.0332239540607055	0.0202449314426345	0.0125688503457166	0.00363295441228173	5iqr	34132	34011	33887
Lutzomyia_umbratilis	0.00240673886883273	0.0186522262334537	0.00782190132370638	0.00300842358604091	0	3iqr	1662	1658	1645
Lymnaea_stagnalis	0.00218895017949391	0.0144470711846598	0.00682952456002101	0.00490324840206637	0.00437790035898783	3iqr	11421	11396	11318
Lysiphlebus_testaceipes	0.0288347597103357	0.0369980250164582	0.0171165240289664	0.012771560236998	0.00803159973666886	5iqr	7595	7376	7315
Macaca_fascicularis	0.00177985948477752	0.0187915690866511	0.00557689305230289	0.00147384855581577	0.000437158469945355	3iqr	160125	159840	158947
Macaca_mulatta	0.00724918657383212	0.00482155200026974	0.000202302881130199	6.74342937100663e-05	3.37171468550331e-05	2iqr	59317	58887	58601
Macaca_nemestrina	0.00202922077922078	0.00194225417439703	0.00023191094619666	2.89888682745826e-05	2.89888682745826e-05	2iqr	34496	34426	34359
Maconellicoccus_hirsutus	0.00824068018312623	0.0253760627861347	0.0145192936559843	0.0112491824722041	0.00902550686723349	5iqr	7645	7582	7513
Macrobrachium_nipponense	0.000119703136222169	0.00323198467799856	0.000718218817333014	0.000119703136222169	0.000119703136222169	2iqr	8354	8353	8326
Macrobrachium_rosenbergii	0.00342622201918684	0.000685244403837369	0.000228414801279123	0	0	2iqr	4378	4363	4360
Macropus_eugenii	0.00648055287102715	0.00233766707390456	0.000222461297204646	4.37628781386189e-05	3.28221586039642e-05	2iqr	274205	272428	271787
Magnaporthe_grisea	8.66765725606736e-05	0.00396235760277365	0.000433382862803368	8.66765725606736e-05	4.95294700346706e-05	2iqr	80760	80753	80433
Magnaporthe_oryzae	0	0.00183775269099501	0.000787608296140719	0.000787608296140719	0.000525072197427146	2iqr	3809	3809	3802
Mahonia_nervosa	0.00367806144526179	0.0123323236694072	0.00173085244482908	0	0	3iqr	4622	4605	4597
Manihot_esculenta	0.00608272506082725	0.00587382339207157	0.000761876674285433	0.00018432500184325	0.000122883334562167	2iqr	81378	80883	80405
Marsupenaeus_japonicus	0.0175922731976544	0.00275957226629872	0.0017247326664367	0.000689893066574681	0.000689893066574681	2iqr	2899	2848	2840
Mastigamoeba_balamuthi	0	0.0134472211000173	0.00369365729785883	0.000750274138627575	0.000173140185837133	3iqr	17327	17327	17263
Meleagris_gallopavo	0.00202296662105075	0.00154697447492116	0.000237996073064794	5.94990182661986e-05	0	2iqr	16807	16773	16747
Meloidogyne_arenaria	0.00704676489429853	0.0153747597693786	0.00683322656416827	0.00469784326286568	0.00363015161221439	3iqr	4683	4650	4618
Meloidogyne_chitwoodi	0.013672233437328	0.0102771150669848	0.00220223894292531	0.000367039823820885	9.17599559552211e-05	3iqr	10898	10749	10725
Meloidogyne_hapla	0.0245190826253467	0.00559052691816701	0.00215697495267861	0.000924417836862262	0.000308139278954087	2iqr	22717	22160	22033
Meloidogyne_incognita	0.00287030238301849	0.00503971697483479	0.00148521460516654	0.000767639009411922	0.000634136572992457	2iqr	59924	59752	59450
Meloidogyne_javanica	0.0103270223752151	0.0298857768737287	0.0211234548583946	0.0184634642465968	0.0165858238147395	limited to 5 * iqr	6391	6325	6219
Meloidogyne_paranaensis	0.012073649260489	0.0114699667974645	0.00452761847268337	0.0024147298520978	0.00211288862058557	3iqr	3313	3273	3258
Metarhizium_acridum	0	0.00285171102661597	0.000316856780735108	0.000158428390367554	0	2iqr	6312	6312	6294
Metridium_senile	0.00276017174401963	0.00337354324269066	0.000545219109929803	0.000170380971853063	6.81523887412254e-05	2iqr	29346	29265	29166
Microbotryum_violaceum	2.616773518252e-05	0.0140259060578307	0.00327096689781499	0.00107287714248332	0.000392516027737799	3iqr	38215	38214	38089
Milnesium_tardigradum	0.00264439805149617	0.00709812108559499	0.000139178844815588	0	0	2iqr	7185	7166	7115
Mimulus_lewisii	0.0184893554972295	0.00478273549139691	0.00192475940507437	0.000291630212890055	5.83260425780111e-05	2iqr	17145	16828	16746
Misgurnus_anguillicaudatus	0.00471044610695483	0.00549552045811397	0.000415627597672485	0.000184723376743327	0	2iqr	21654	21552	21433
Mizuhopecten_yessoensis	0.00277008310249307	0.00623268698060942	0.00450138504155125	0.00150046168051708	0.000461680517082179	2iqr	8664	8640	8586
Mnemiopsis_leidyi	0.000192110655737705	0.00288165983606557	0.000128073770491803	0	0	2iqr	15616	15613	15568
Molgula_tectiformis	0.000698644820457852	0.0037994793660516	0.000526376234591532	7.65638159405865e-05	6.69933389480132e-05	2iqr	104488	104415	104018
Moniliophthora_perniciosa	0	0.0213371266002845	0.00189663347558084	0	0	3iqr	4218	4218	4210
Monosiga_ovata	0	0.00511492050065423	0.00183714198860708	0.000251120127939097	7.9301093033399e-05	2iqr	75661	75661	75274
Morus_indica	0.00133120340788072	0.00319488817891374	0.000266240681576145	0	0	2iqr	3756	3751	3739
Mycosphaerella_fijiensis	0.000859225588292358	0.01327642118684	0.0020233376756562	0.000221735635688351	2.77169544610438e-05	3iqr	36079	36048	35975
Mytilus_californianus	0.00287260813826504	0.000498551825649304	4.74811262523147e-05	4.74811262523147e-05	2.37405631261574e-05	2iqr	42122	42001	41980
Mytilus_edulis	0.0173231594143122	0.00164982470612497	0.000412456176531244	0	0	2iqr	4849	4765	4757
Mytilus_galloprovincialis	0.00494302513138041	0.00119673240022894	0.000156095530464644	5.20318434882148e-05	0	2iqr	19219	19124	19101
Myzostoma_cirriferum	0.000484261501210654	0.00726392251815981	0.00145278450363196	0.000726392251815981	0	2iqr	4130	4128	4098
Myzus_ascalonicus	0.00752158974835175	0.0179682421766181	0.00622156189061194	0.00287863311356672	0.00134645742408766	3iqr	21538	21376	21242
Myzus_persicae	0.00424235831611008	0.00783204612204938	0.00261068204068313	0.00141411943870336	0.000906486819681642	2iqr	27579	27462	27246
Naegleria_gruberi	0.0042199622562382	0.00885929964353114	0.00272593835185573	0.000183476619836444	0.000131054728454603	2iqr	38152	37991	37653
Naja_atra	0.00437445319335083	0.0411198600174978	0.0139982502187227	0.0026246719160105	0.000874890638670166	4iqr	1143	1138	1135
Nasonia_vitripennis	0.00160909676035186	0.00193091611242223	0.000228849317027819	0.000121576199671029	0.00010727311735679	2iqr	139830	139605	139335
Necator_americanus	0.000951474785918173	0.00491595306057723	0.000158579130986362	0	0	2iqr	6306	6300	6269
Nematostella_vectensis	0.0045150781312903	0.000910447853634669	0.000235353866925969	0.000105289887835302	3.09676140692064e-05	2iqr	161459	160730	160583
Neotyphodium_lolii	0.00756086496295176	0.0254045062755179	0.0131559050355361	0.0101315590503554	0.00801451686072887	5iqr	6613	6563	6510
Neurospora_crassa	0.000383734061331667	0.00751022377177691	0.00135220573993064	0.000310641859173254	0.000149839014424746	2iqr	273627	273522	271467
Nicotiana_sylvestris	0.011480114801148	0.011890118901189	0.00136668033347	0	0	3iqr	7317	7233	7223
Nicotiana_tabacum	0.00637306582660463	0.0071085409814332	0.000464012222145062	8.83832804085833e-05	4.73481859331696e-05	2iqr	316802	314783	312531
Nilaparvata_lugens	0.00273898618933724	0.000771545405447111	3.85772702723555e-05	0	0	2iqr	77766	77553	77493
Nippostrongylus_brasiliensis	0.00200952664483477	0.0242631735635606	0.000967549866031557	0.000223280738314975	0.000148853825543316	3iqr	13436	13409	13396
Nitella_hyalina	0.000237665177298222	0.00212710333681909	0.000285198212757867	7.12995531894667e-05	3.56497765947333e-05	2iqr	84152	84132	83953
Onchocerca_flexuosa	0.00457084814626714	0.00660233621127476	0.00101574403250381	0.000507872016251904	0.000507872016251904	2iqr	1969	1960	1947
Onchocerca_volvulus	0.00254452926208651	0.00344742674218173	0.000902897480095215	0.000246244767298695	8.2081589099565e-05	2iqr	12183	12152	12110
Oncomelania_hupensis	0.00139762403913347	0.00978336827393431	0.00279524807826695	0.00209643605870021	0.00139762403913347	2iqr	1431	1429	1415
Oncorhynchus_kisutch	0.00810611643330877	0.0154753131908622	0.00368459837877671	0.00245639891918448	0.00147383935151069	3iqr	4071	4038	4023
Oncorhynchus_mykiss	0.0033281993412224	0.00841008905697206	0.00240941807978529	0.000308802000731975	9.91216298645846e-05	2iqr	262304	261431	259225
Oncorhynchus_nerka	0.00248756218905473	0.00621890547263682	0.000710732054015636	0.000177683013503909	0	2iqr	11256	11228	11158
Oncorhynchus_tshawytscha	0.00561595507235942	0.00374397004823961	0.000287997696018432	0	0	2iqr	13889	13811	13759
Onthophagus_taurus	0	0.00145095763203714	0.000290191526407429	0	0	2iqr	3446	3446	3441
Onychiurus_arcticus	0.000982921734856862	0.00712618257771225	0.000552893475856985	0	0	2iqr	16278	16262	16146
Ophiostoma_novo-ulmi	0.000422654268808115	0.00887573964497041	0.00316990701606086	0.00274725274725275	0.00253592561284869	2iqr	4732	4730	4688
Ophryotrocha_puerilis	0.00338409475465313	0.0050761421319797	0	0	0	2iqr	591	589	586
Oreochromis_niloticus	0.00874021493963115	0.0045110786785193	0.000597054530980496	0.000149263632745124	3.31696961655831e-05	2iqr	60296	59769	59497
Ornithorhynchus_anatinus	0.00585034013605442	0.00054421768707483	0.000136054421768707	0	0	2iqr	7350	7307	7303
Oryctolagus_cuniculus	0.0112963017017426	0.00306488805861234	0.000583788201640445	0.000437841151230334	0.000321083510902245	2iqr	34259	33872	33767
Oryza_longistaminata	0.0215278473584014	0.00983353133990811	0.00264803973490975	0.000701372686543664	0.00025764710934257	2iqr	69863	68359	67672
Oryza_minuta	0	0.000390396252195979	0	0	0	2iqr	5123	5123	5121
Oryza_officinalis	0.00229533282325937	0.000765110941086458	0	0	0	2iqr	1307	1304	1303
Oryza_sativa	0.00132207603050589	0.000162475968814511	3.13405422078752e-05	8.24751110733558e-06	6.59800888586847e-06	2iqr	1212487	1210884	1210687
Oryzias_latipes	0.00164398872959568	0.00178991407481003	0.000176973291004634	6.20958915805733e-05	4.03623295273726e-05	2iqr	644165	643106	641953
Osmerus_mordax	0.00181733072665694	0.00597516314673569	0.00024781782636231	0	0	2iqr	36317	36251	36034
Osmunda_lancea	0	0.0261486738886814	0.0018677624206201	0	0	3iqr	2677	2677	2672
Ostertagia_ostertagi	0.000492368291482029	0.0219924503528639	0.0101756113572953	0.00525192844247497	0.00311833251271951	4iqr	6093	6090	6058
Ostrinia_nubilalis	0.00065440267577983	0.0162873554860758	0.00545335563149858	0.00247218788627936	0.00203591943575947	3iqr	13753	13744	13669
Ovis_aries	0.0120719202401129	0.00195044358389274	6.31211515822895e-05	1.26242303164579e-05	1.26242303164579e-05	2iqr	316851	313026	312408
Oxyrrhis_marina	0.00266169816342827	0.0214266702155976	0.00479105669417088	0.00059888208677136	0.000332712270428533	3iqr	15028	14988	14916
Paeonia_suffruticosa	0.000920810313075506	0.00368324125230203	0	0	0	2iqr	2172	2170	2162
Pagrus_major	0.00175233644859813	0.00817757009345794	0.00146028037383178	0	0	2iqr	3424	3418	3390
Pan_troglodytes	0.00716997047659215	0.000361511116466831	6.02518527444719e-05	6.02518527444719e-05	0	2iqr	16597	16478	16472
Pan_troglodytes_verus	0.00252278645833333	0.000244140625	0	0	0	2iqr	12288	12257	12254
Panagrolaimus_superbus	0.00233172703248873	0.00404166018964713	0.00077724234416291	0.000310896937665164	0	2iqr	6433	6418	6392
Panicum_virgatum	0.000398627805932553	0.000451492425357301	0.00010001414485763	5.85797134166118e-05	4.85782989308488e-05	2iqr	699901	699622	699306
Papilio_polytes	0.00012809017548354	0.00856374316089956	0.00113451298285422	0.00012809017548354	1.82985964976486e-05	2iqr	54649	54642	54174
Papilio_xuthus	0.000661723205075806	0.00741519238629065	0.000817422782740702	0.000253011813705455	0.000116774683248672	2iqr	51381	51347	50966
Papio_anubis	0.0208476055180172	0.00245181109516633	0.000230758691309772	4.32672546205822e-05	1.44224182068607e-05	2iqr	138673	135782	135442
Paracentrotus_lividus	0.000798323520606726	0.00354968851126919	0.000434801203187592	9.2662551498995e-05	2.85115543073831e-05	2iqr	140294	140182	139684
Paracercomonas_marina	0	0.0302593659942363	0.0132564841498559	0.00749279538904899	0.000288184438040346	4iqr	3470	3470	3444
Paracoccidioides_brasiliensis	0.000170544524302595	0.0106224875137045	0.00343525398952369	0.00194908027774394	0.000365452552076989	3iqr	41045	41038	40897
Paralichthys_olivaceus	0.00167909194707502	0.00503727584122507	0.000671636778830009	0.000201491033649003	0.000134327355766002	2iqr	14889	14864	14789
Paramecium_tetraurelia	0.0119388135804004	0.00456410894167392	0.000758612112921278	6.21813207312523e-05	1.24362641462505e-05	2iqr	80410	79450	79083
Parasteatoda_tepidariorum	0.00834429463992108	0.0112216376192042	0.00131535679052943	0.000205524498520224	0.000123314699112134	3iqr	24328	24125	24093
Parastrongyloides_trichosuri	0.0168153238777599	0.00233952332212312	0.000584880830530779	0.000438660622898085	0	2iqr	6839	6724	6708
Pavlova_lutheri	0	0.00532164658005948	0.00109563311942401	0.000313038034121146	0	2iqr	6389	6389	6355
Pemphigus_spyrothecae	0.00311270335349739	0.00657778821871146	0.00170317730663065	0.000528572267575028	0.000117460503905562	2iqr	17027	16974	16862
Penaeus_monodon	0.0116748741216179	0.00376251867426548	0.00168760028772202	0.000912964090079124	0.000608642726719416	2iqr	36146	35724	35588
Perca_flavescens	0.000873282162062784	0.0130532702118858	0.00418256193409018	0.00211426207657306	0.000551546628671232	3iqr	21757	21738	21647
Peregrinus_maidis	0.00083015919523391	0.00317413809942377	0.000341830256861022	0	0	2iqr	20478	20461	20396
Peromyscus_maniculatus_bairdii	0.00467979646181022	0.00291333807904242	0.000118642727200823	2.63650504890717e-05	0	2iqr	75858	75503	75282
Peromyscus_polionotus_subgriseus	0.00478468899521531	0.00104014978156855	0.000208029956313709	0	0	2iqr	14421	14352	14337
Persea_americana	0.0026500677924319	0.0136201158634291	0.00191051398989276	0.000431406384814495	0.000184888450634784	3iqr	16226	16183	16152
Petrolisthes_cinctipes	0.0117722878625134	0.00452201933404941	0.00107411385606874	0.000526315789473684	0.000354457572502685	2iqr	93100	92004	91583
Petromyzon_marinus	0.000456911457726731	0.00349402879438089	0.000600256228778255	0.000206058108386565	8.0631433716482e-05	2iqr	111619	111568	111178
Phakopsora_pachyrhizi	0.0051872541754546	0.0132816508008892	0.000855041897052956	0.000256512569115887	0.000142506982842159	3iqr	35086	34904	34874
Phanerochaete_carnosa	0	0.0031524194819524	0.000577943571691273	0.000105080649398413	5.25403246992066e-05	2iqr	19033	19033	18973
Phanerochaete_chrysosporium	5.61261716338329e-05	0.0034236964696638	0.000336757029802997	0.000112252343267666	0	2iqr	17817	17816	17755
Phaseolus_coccineus	0.0126306620209059	0.00146994773519164	0.000707752613240418	0.000326655052264808	0.000326655052264808	2iqr	18368	18136	18109
Philodryas_olfersii	0.0375187593796898	0.00200100050025012	0.00150075037518759	0.00100050025012506	0.000500250125062531	2iqr	1999	1924	1920
Phlebotomus_perniciosus	0.000226551880380607	0.00611690077027639	0.00135931128228364	0.000679655641141822	0.000453103760761214	2iqr	4414	4413	4386
Phycomyces_blakesleeanus	0.000398506648768824	0.00331389739502496	0.000482402785351735	0.000104870170728638	4.19480682914552e-05	2iqr	47678	47659	47501
Physcomitrella_patens	0.00017308731855789	0.00303834816114696	7.9886454719026e-05	1.06515272958701e-05	5.32576364793507e-06	2iqr	375533	375468	374327
Picea_abies	0.00506743587744601	0.000935526623528495	0	0	0	2iqr	12827	12762	12750
Picea_glauca	0.00213953906746937	0.00190181250441722	0.000122075802648402	2.24876478562847e-05	9.63756336697914e-06	2iqr	311282	310616	310024
Picea_mariana	0.0044873233116446	0.00493605564280906	0.00246802782140453	0.00134619699349338	0.000897464662328921	2iqr	4457	4437	4415
Picea_sitchensis	0.00150076652053468	0.000333503671229929	1.61372744143514e-05	0	0	2iqr	185905	185626	185564
Pichia_stipitis	0	0.00265224931143527	0.000918086300112211	5.10047944506784e-05	5.10047944506784e-05	2iqr	19606	19606	19554
Pimephales_promelas	0.000908441518106715	0.00178194297782471	0.000178582520653457	6.21156593577241e-05	2.32933722591465e-05	2iqr	257584	257350	256891
Pinctada_fucata	0.00570962479608483	0.0032626427406199	0	0	0	2iqr	1226	1219	1215
Pinctada_martensi	0.00261814373609111	0.00641445215342322	0.00196360780206833	0.000523628747218222	0.000523628747218222	2iqr	7639	7619	7570
Pinctada_maxima	0.0133492511395702	0.00271326242674191	0.00151942695897547	0.000217060994139353	0	2iqr	9214	9091	9066
Pinus_banksiana	0.00170798898071625	0.0037465564738292	0.000303030303030303	5.50964187327824e-05	0	2iqr	36300	36238	36102
Pinus_contorta	0.000593354430379747	0.00143393987341772	0.000173061708860759	4.94462025316456e-05	0	2iqr	40448	40424	40366
Pinus_densiflora	0.00188028831087433	0.00814791601378878	0	0	0	2iqr	3191	3185	3159
Pinus_pinaster	0.00450193392936402	0.00199733688415446	0.000380445120791326	0.000190222560395663	0.000126815040263775	2iqr	31542	31400	31337
Pinus_radiata	0.00087917608641045	0.00464707359959809	0.0017583521728209	0.000753579502637528	0.000502386335091685	2iqr	7962	7955	7918
Pinus_sylvestris	0.00132513516378671	0.000318032439308809	5.30054065514682e-05	0	0	2iqr	18866	18841	18835
Pinus_taeda	0.00151375394909801	0.000160695748311891	2.24974047636648e-05	1.60695748311891e-05	9.64174489871347e-06	2iqr	311147	310676	310626
Pinus_thunbergii	0.00609756097560976	0.000677506775067751	0	0	0	2iqr	2952	2934	2932
Pissodes_strobi	0	0.0013536684414764	0.000180489125530187	0	0	2iqr	11081	11081	11066
Plasmodium_berghei	0.00192316640042186	0.00533523582052515	0.000930564387300898	0.000263659909735254	6.20376258200599e-05	2iqr	64477	64353	64009
Plasmodium_falciparum 3D7	0.0530030855065726	0.0186609746819392	0.00853797709117038	0.00371951477239106	0.00204995984614734	3iqr	47318	44810	44406
Plasmodium_falciparum	0.037105706130614	0.0119172501280769	0.00547681198311825	0.00250054890097826	0.00140274694445122	3iqr	81982	78940	78491
Plasmodium_vivax	3.18126868995355e-05	0.0186104218362283	0.00324489406375262	0.000795317172488388	0.000190876121397213	3iqr	31434	31433	31331
Plasmodium_yoelii	0.0124387078165561	0.0101312373810211	0.0027761753677531	0.000865301413325642	0.00021632535333141	3iqr	27736	27391	27314
Platichthys_flesus	0.0026207839562443	0.00307657247037375	0.000227894257064722	0	0	2iqr	8776	8753	8726
Pleurobrachia_pileus	0	0.00397230734309386	0.00076608784473953	0.000198615367154693	0	2iqr	35244	35244	35104
Pleuronectes_platessa	0	0.0166666666666667	0	0	0	3iqr	60	60	60
Plutella_xylostella	0.00235957642725599	0.020344152854512	0.0115964548802947	0.00923687845303867	0.00753913443830571	4iqr	34752	34670	34349
Pneumocystis_carinii	0.00641882856378711	0.00508157261299813	0.000267451190157796	0	0	2iqr	3739	3715	3696
Podocoryne_carnea	0	0.0120246993825154	0.00194995125121872	0.00064998375040624	0	3iqr	3077	3077	3071
Podospora_anserina	3.89173201533342e-05	0.0103130898406336	0.00087563970345002	0.000175127940690004	3.89173201533342e-05	3iqr	51391	51389	51344
Poecilia_reticulata	0.000739964235061972	0.00493309490041315	0.00221989270518592	0.000308318431275822	0.000184991058765493	2iqr	16217	16205	16125
Pollicipes_pollicipes	0.000494437577255871	0.00519159456118665	0.000741656365883807	0	0	2iqr	4045	4043	4022
Polygonum_minus	0.0020372526193248	0.00494761350407451	0.000582072176949942	0.000291036088474971	0.000291036088474971	2iqr	3436	3429	3412
Polypedilum_vanderplanki	0.0034560680579556	0.00591519340688555	0.000797554167220524	0	0	2iqr	15046	14994	14905
Pongo_abelii	0.013450446880641	0.00387443314401444	0.00160700920177872	0.00099062211068551	0.000726456214502708	2iqr	45426	44815	44639
Populus_deltoides	0.000838105880709596	0.00691437351585417	0.0011174745076128	0.000419052940354798	0.000209526470177399	2iqr	14318	14306	14207
Populus_euphratica	0.00168595294658595	0.0102689861292053	0.00114951337267224	0.00053643957391371	0.000229902674534447	3iqr	13049	13027	13012
Populus_tremula	0.00248672213182697	0.00742946612224849	0.00119731065606484	0.000276302459091886	3.07002732324318e-05	2iqr	32573	32492	32250
Populus_tremuloides	0.00124244181230846	0.0116789530356995	0.00273337198707861	0.000165658908307794	0	3iqr	12073	12058	12025
Porphyra_yezoensis	0.000327700014044286	0.00566452881419409	0.00215345723514817	0.000468142877206123	4.68142877206123e-05	2iqr	21361	21354	21233
Postia_placenta	2.63636603306003e-05	0.0109145553768685	0.00313727557934144	0.000263636603306003	0.000131818301653002	3iqr	37931	37930	37811
Pristionchus_pacificus	0.00123068116771608	0.00772753291356611	0.000400686891814539	0.000143102461362335	8.58614768174013e-05	2iqr	34940	34897	34627
Prunus_armeniaca	0.00517920033146882	0.0136040328706581	0.00227884814584628	0.000552448035356674	0.000207168013258753	3iqr	14481	14406	14373
Prunus_persica	0.00296938375810263	0.00926195019016692	0.00116248215210826	0.00045488432039019	0.000277984862460671	2iqr	79141	78906	78173
Prymnesium_parvum	0.000387180038718004	0.0165627016562702	0.000344160034416003	4.30200043020004e-05	0	3iqr	23245	23236	23228
Psetta_maxima	0.00259989053092501	0.00123152709359606	6.84181718664477e-05	0	0	2iqr	14616	14578	14560
Pteridium_aquilinum	0	0.00709219858156028	0	0	0	2iqr	423	423	420
Quercus_petraea	0.00711769102103278	0.0253033915797715	0.00599665468522011	0.00183280543791594	0.000320296095946475	3iqr	56198	55798	55461
Quercus_robur	0.00652421908045682	0.0175602753246087	0.00219182998577233	0.000499891049386672	0.000128177192150429	3iqr	78017	77508	77337
Quercus_suber	0.00593101295458093	0.0132667395036679	0.00187295145934135	0.000156079288278445	0	3iqr	6407	6369	6357
Radopholus_similis	0	0.021925050536464	0.00761934380345203	0.00233245218473021	0.000932980873892085	3iqr	6431	6431	6382
Raphanus_sativus	0.000786755148115208	0.00368748717247041	0.000602038722035986	0.000191557775193268	6.15721420264076e-05	2iqr	146170	146055	145516
Rattus_norvegicus	0.00970759679636036	0.00636747073598408	0.00032699872043979	4.928676366049e-05	2.08520923178996e-05	2iqr	1055050	1044808	1038090
Reclinomonas_americana	0.000122865216857108	0.0124708195109964	0.00405455215628456	0.00233443912028505	0.00116721956014252	3iqr	16278	16276	16210
Reticulitermes_flavipes	0.00205465379083624	0.013149784261352	0.00390384220258886	0.00102732689541812	0.00047941921786179	3iqr	14601	14571	14514
Rhipicephalus_appendiculatus	0.000432338953739732	0.000108084738434933	0	0	0	2iqr	18504	18496	18494
Rhipicephalus_microplus	0.000620407530196398	0.000387754706372749	7.75509412745497e-05	5.81632059559123e-05	1.93877353186374e-05	2iqr	51579	51547	51527
Rhizopus_oryzae	0.000802825947334618	0.0037732819524727	0.000722543352601156	0.000240847784200385	0	2iqr	12456	12446	12399
Rhodnius_prolixus	0.000742942050520059	0.00973254086181278	0.00282317979197623	0.00037147102526003	7.42942050520059e-05	2iqr	13460	13450	13319
Rhopalosiphum_maidis	0.00457190357439734	0.0121719510746942	0.00219688873055457	0.000415627597672485	0.000118750742192139	3iqr	16842	16765	16728
Rhopalosiphum_padi	0.0102243152807039	0.022679390259016	0.00836534886603049	0.00359400173503532	0.000991448754492502	3iqr	16138	15973	15838
Rhynchosciara_americana	0.000125801987671405	0.00465467354384199	0.000629009938357026	0.000377405963014216	0.00025160397534281	2iqr	7949	7948	7911
Rutilus_rutilus	0.00450736781277088	0.00491187518058365	0.00115573533660792	0.000404507367812771	0.000173360300491188	2iqr	17305	17227	17142
Saccharomyces_cerevisiae	0.00023906287353574	0.00522950035859431	0.00047812574707148	0	0	2iqr	33464	33456	33281
Saccharomyces_pastorianus	0	0.00832809553739786	0.00188560653676933	0.000785669390320553	0	2iqr	6364	6364	6311
Saccoglossus_kowalevskii	0.0026130430623455	0.00127883032338296	0.000206425367160241	6.54519456849546e-05	4.02781204215105e-05	2iqr	198619	198100	197846
Salmo_salar	0.00521337880236874	0.00566985927595174	0.000970795577303212	0.000206552250490045	8.6751945205819e-05	2iqr	484139	481615	478870
Samia_cynthia_ricini	0.000260593109918174	0.00708813258977433	0.000781779329754521	0.00010423724396727	5.21186219836348e-05	2iqr	19187	19182	19046
Sanguinaria_canadensis	0.00272727272727273	0.0158181818181818	0.00181818181818182	0	0	3iqr	5500	5485	5475
Sarcocapnos_crassifolia	0.0108695652173913	0.0130434782608696	0.00217391304347826	0.000271739130434783	0.000271739130434783	3iqr	3680	3640	3632
Sarcocystis_neurona	0.00155213771694652	0.0433893043600959	0.0234231691830111	0.000776068858473261	0.000493862000846621	4iqr	14174	14152	14141
Schistocerca_gregaria	0.00920608351851317	0.000548324723673199	0.0001154367839312	5.77183919655998e-05	5.77183919655998e-05	2iqr	34651	34332	34313
Schistosoma_japonicum	0.00254416817863912	0.00464234671640127	0.000902115409955705	0.000354764487061232	0.000182450307631491	2iqr	98657	98406	97948
Schistosoma_mansoni	0.00374317798668457	0.0042517930108295	0.000537188901905878	0.000120010286595994	3.42886533131411e-05	2iqr	174985	174330	173586
Schizosaccharomyces_pombe	0.000670261706730037	0.0054433374970803	0.00090383775604505	0.000264042490530015	9.1399323645005e-05	2iqr	98469	98403	97867
Schmidtea_mediterranea	0.000259649213912005	0.0051540368961533	0.00140210575512483	0.000493333506432809	0.000207719371129604	2iqr	77027	77007	76610
Scophthalmus_maximus	0.00259989053092501	0.00123152709359606	6.84181718664477e-05	0	0	2iqr	14616	14578	14560
Sebastes_caurinus	0.00229582075592024	0.00548446069469835	0.0010628799795927	0.000595212788571914	0.000425151991837082	2iqr	23521	23467	23338
Selaginella_lepidophylla	0	0.00599618424638866	0.000272553829381303	0	0	2iqr	3669	3669	3647
Selaginella_moellendorffii	6.43617991268249e-05	0.0116494856419553	0.00187721914119906	0.000278901129549575	0.000182358430859337	3iqr	93223	93217	93042
Setaria_italica	0.000407964726742088	0.00778271171015675	0.00111405752302647	0.000156909510285418	3.13819020570837e-05	2iqr	63731	63705	63209
Silene_latifolia	0.0021169621593014	0.00899708917703096	0.000793860809738026	0	0	2iqr	3779	3771	3737
Solanum_chacoense	0.00142912823177861	0.00389762245030531	0	0	0	2iqr	7697	7686	7656
Solanum_lycopersicum	0.015907716964951	0.0101786894234419	0.000896258909867986	0.00010192748386734	4.56916306991522e-05	3iqr	284516	279990	279735
Solanum_melongena	0.0168507711546478	0.0108899541475615	0.00147978324301792	0.000187578157565652	6.25260525218841e-05	3iqr	95960	94343	94201
Solanum_pennellii	0.0265777423850289	0.00517618952817042	0.000298626318932909	9.95421063109695e-05	9.95421063109695e-05	2iqr	10046	9779	9727
Solanum_tuberosum	0.0108253279619874	0.00937093275488069	0.00113624625555211	0.000260303687635575	3.71862410907964e-05	2iqr	242025	239405	237137
Solea_senegalensis	0.000564174894217207	0.00338504936530324	0.000376116596144805	0	0	2iqr	10635	10629	10593
Solenopsis_invicta	0.00205734296344933	0.000919238345370978	0.000175093018165901	0	0	2iqr	22845	22798	22777
Spalax_galili	0.0291338582677165	0.00616797900262467	0.00078740157480315	0.000131233595800525	0.000131233595800525	2iqr	7620	7398	7351
Sparus_aurata	0.00287463401650253	0.00487090763907373	0.000479105669417088	7.9850944902848e-05	3.9925472451424e-05	2iqr	75140	74924	74558
Spermophilus_lateralis	0.020261605539882	0.00718132854578097	0.00269299820466786	0.00205180815593742	0.00153885611695306	2iqr	7798	7640	7584
Spirogyra_pratensis	0.000277123458500762	0.00692808646251905	0.000692808646251905	0	0	2iqr	7217	7215	7165
Spodoptera_littoralis	0.000335475213542876	0.0043095662047431	0.000464504141828598	0.000129028928285722	5.16115713142887e-05	2iqr	38751	38738	38571
Spodoptera_litura	0.00187346879953884	0.0126819426430321	0.00475572849113705	0.00201758178411875	0.000720564922899553	3iqr	6939	6926	6893
Steinernema_carpocapsae	0	0.016304347826087	0.00197628458498024	0.000494071146245059	0.000494071146245059	3iqr	2024	2024	2020
Sterkiella_histriomuscorum	0.00833127113750722	0.00437185515136517	0.00123731749566939	0.00041243916522313	0.000164975666089252	2iqr	36369	36066	35907
Striga_hermonthica	0.000224597969634355	0.000928338274488665	4.49195939268709e-05	0	0	2iqr	66786	66771	66709
Strongylocentrotus_purpuratus	0.00640013838137041	0.0052037161163845	0.00121083699107008	0.000273879795599184	0.000187391439094179	2iqr	138747	137859	137137
Suberites_domuncula	0.000152346130408288	0.00213284582571603	0.000228519195612431	0.000228519195612431	0.000152346130408288	2iqr	13128	13126	13098
Suidasia_medanensis	0	0.00704622322435175	0.00112739571589628	0	0	2iqr	3548	3548	3523
Suillus_luteus	0	0.00239234449760766	0	0	0	2iqr	418	418	417
Sus_scrofa	0.0129312716284363	0.000883766894468204	0.000112821305676792	3.7607101892264e-05	2.64642568871487e-05	2iqr	1435899	1417331	1416062
Taenia_solium	0.000534248116072433	0.0130890788437746	0.00269935890226071	0.000112473287594196	5.62366437970982e-05	3iqr	71128	71090	70898
Taeniopygia_guttata	0.0249203033967242	0.000241837968561064	6.59558096075629e-05	4.39705397383753e-05	1.09926349345938e-05	2iqr	90970	88703	88681
Tamarix_androssowii	0	0.0019471488178025	0	0	0	2iqr	3595	3595	3588
Taphrina_deformans	0.000304228780042592	0.0130818375418315	0.00334651658046851	0.00152114390021296	0.000912686340127776	3iqr	3287	3286	3275
Taraxacum_kok-saghyz	6.17398283632772e-05	0.000246959313453109	0	0	0	2iqr	16197	16196	16192
Taraxacum_officinale	0.000544810678289294	0.00111438547831901	7.42923652212674e-05	0	0	2iqr	40381	40359	40314
Tegillarca_granosa	0.000911161731207289	0.00182232346241458	0	0	0	2iqr	2195	2193	2189
Tetrahymena_thermophila	0.0161159908288382	0.00824075407330284	0.00502863218989178	0.000431975011907004	0.000121839105922488	2iqr	90283	88828	88084
Tetranychus_urticae	0.000439985920450546	0.00270277065419621	0.000213707447075979	5.02841051943481e-05	2.5142052597174e-05	2iqr	79548	79513	79298
Theileria_annulata	0.00540153585838865	0.0108681504620591	0.00494598464141611	0.00279838604711701	0.00182220486789015	3iqr	15366	15283	15207
Theileria_orientalis	0.000145165973095906	0.00135488241556179	9.67773153972709e-05	0	0	2iqr	20666	20663	20635
Theileria_parva	0.000737100737100737	0.0144963144963145	0.00884520884520885	0.00786240786240786	0.00491400491400491	3iqr	4070	4067	4031
Thellungiella_halophila	0.000808385653849263	0.00158982511923688	8.08385653849263e-05	0	0	2iqr	37111	37081	37022
Thlaspi_caerulescens	0.000276854928017719	0.00221483942414175	0	0	0	2iqr	3612	3611	3603
Thunnus_thynnus	0.00127965350920366	0.00393739541293434	0.00068904419726351	0	0	2iqr	10159	10146	10106
Thymallus_thymallus	0.00228039770135912	0.00565538629937061	0.00136823862081547	0.000456079540271823	0	2iqr	10963	10938	10876
Tigriopus_californicus	0.000493339911198816	0.00172668968919586	0.000246669955599408	0	0	2iqr	4054	4052	4045
Torpedo_californica	0.00511561285041948	0.00184162062615101	0.000613873542050338	0.000204624514016779	0	2iqr	9774	9724	9706
Toxoplasma_gondii	0.000900341508848184	0.0249146227879541	0.0084057746041602	0.000248370071406396	4.65693883886992e-05	3iqr	128840	128724	127641
Toxoptera_citricida	0.0191976372138814	0.014275166133399	0.00516859463450652	0.00221511198621708	0.00196898843219296	3iqr	4063	3985	3964
Trachemys_scripta	0.0529500756429652	0.00605143721633888	0	0	0	2iqr	661	626	622
Tremella_mesenterica	0	0.00443324937027708	0.00035264483627204	0	0	2iqr	19850	19850	19762
Triatoma_brasiliensis	0	0.00237416904083571	0.000474833808167142	0	0	2iqr	2106	2106	2101
Triatoma_matogrossensis	0.00135808057944771	0.00905387052965143	0.00226346763241286	0.00135808057944771	0.00135808057944771	2iqr	2209	2206	2186
Tribolium_castaneum	0.00769376599576606	0.00895762899301716	0.00218016367025814	0.00112167841006035	0.000663528073556826	2iqr	63298	62811	62244
Trichinella_pseudospiralis	0.000194817845314631	0.00350672121566335	0.000584453535943892	6.49392817715436e-05	0	2iqr	15399	15396	15342
Trichinella_spiralis	0.000795228628230616	0.0033576319858626	0.000353434945880274	0.000176717472940137	0.000132538104705103	2iqr	22635	22617	22541
Trichoderma_atroviride	0.000179872290673622	0.00758461492340438	0.00194861648229757	0.000299787151122703	5.99574302245406e-05	2iqr	33357	33351	33098
Trichoplax_adhaerens	0	0.000199322304165836	0	0	0	2iqr	10034	10034	10032
Trichosurus_vulpecula	0.0365706640279297	0.00746325860783398	0.000752597506672334	0.00016724389037163	6.27164588893612e-05	2iqr	143503	138255	137184
Trichuris_muris	0.000155545185876497	0.0177321511899207	0.00264426815990045	0	0	3iqr	6429	6428	6411
Trichuris_vulpis	0	0.00973323720259553	0	0	0	2iqr	2774	2774	2747
Trifolium_repens	0.00527088337336536	0.000400320256204964	0	0	0	2iqr	14988	14909	14903
Triops_cancriformis	0.000266453503863576	0.00559552358113509	0.000532907007727152	0	0	2iqr	3753	3752	3731
Triticum_aestivum	0.000277109360588762	0.000308542661192861	7.27929066621226e-05	3.47420690887403e-05	1.81982266655307e-05	2iqr	1208909	1208574	1208201
Tritonia_diomedea	0.000615953187557746	0.00123190637511549	0.000461964890668309	0.000153988296889436	0.000153988296889436	2iqr	6494	6490	6482
Tritrichomonas_foetus	0	0.00250187640730548	0	0	0	2iqr	3997	3997	3987
Trypanosoma_brucei	0.000797607178464606	0.00458624127617149	0.000797607178464606	0.000398803589232303	0	2iqr	5015	5011	4988
Trypanosoma_cruzi	0.000735884399250736	0.0121086432967621	0.00388011774150388	0.00294353759700294	0.00220765319775221	3iqr	14948	14937	14879
Trypanosoma_rangeli	0	0.00559832050384884	0.00174947515745276	0.000174947515745276	0	2iqr	5716	5716	5684
Tuber_borchii	0.000318775900541919	0.0165763468281798	0.00223143130379343	0.000318775900541919	0	3iqr	3137	3136	3129
Tuber_melanosporum	0.00333041967713739	0.0116841301629803	0.00235674216355569	0.000840903307184191	0.000652806514787727	3iqr	90379	90078	89865
Tubifex_tubifex	0.000413980720326453	0.000532260926134011	0.000118280205807558	0	0	2iqr	16909	16902	16893
Tursiops_truncatus	0.0481181515007146	0.00619342544068604	0	0	0	2iqr	2099	1998	1985
Ulva_prolifera	0	0.0133333333333333	0.00257028112449799	0.000642570281124498	0.000321285140562249	3iqr	6225	6225	6209
Urochloa_brizantha	0.00211528291909043	0.00634584875727129	0.000528820729772607	0	0	2iqr	1891	1887	1875
Uromyces_appendiculatus	0.00761447793887556	0.0927297381871284	0.033795765098571	0.00250339000730155	0.000730155418796287	4iqr	19174	19028	18980
Ursus_americanus	0.0122633100132357	0.000621269009481105	5.40233921287918e-05	0	0	2iqr	37021	36567	36544
Vespula_squamosa	0.00142993326978074	0.00508420718144264	0.000476644423260248	0	0	2iqr	6294	6285	6253
Vigna_unguiculata	0.00697263901147396	0.00514121800529567	0.000275816416593116	6.61959399823477e-05	3.30979699911739e-05	2iqr	181280	180016	179084
Vitis_vinifera	0.00447760849011898	0.00286178591159902	0.000367547625156901	0.000113269393916278	6.01021273841474e-05	2iqr	432597	430660	429422
Wrightia_tinctoria	0.00124277636239359	0.0165289256198347	0.000745665817436152	0	0	3iqr	16093	16073	16061
Wuchereria_bancrofti	0.0013713658804169	0.000548546352166758	0	0	0	2iqr	3646	3641	3639
Xenopus_laevis	0.00625308591337619	0.00590947574684908	0.00112834149278496	0.000301819740868405	0.000125371276976107	2iqr	646081	642041	638223
Xenopus_tropicalis	0.00577002624061219	0.00766697690050542	0.00168285699512674	0.000600270161967917	0.000184201341761353	2iqr	1237776	1230634	1221144
Yarrowia_lipolytica	0	0.00679866830208516	0.00108638514105484	0.0003154021377256	0.000175223409847556	2iqr	28535	28535	28341
Zamia_fischeri	0.012594766446564	0.000611396429444852	0.00012227928588897	0	0	2iqr	8178	8075	8070
Zantedeschia_aethiopica	0.00165328294756731	0.00354274917335853	0.00141709966934341	0.000944733112895607	0.000944733112895607	2iqr	4234	4227	4212
Zea_mays	0.000389771339059804	0.000257145930684067	0.000111994789295066	5.30501633502947e-05	2.43146582022184e-05	2iqr	1357206	1356677	1356328
Zostera_marina	0.0022644481638279	0.00216599389583538	0.00078763414394014	0	0	2iqr	10157	10134	10112
Zostera_noltii	0.00161899622234215	0.000674581759309228	0	0	0	2iqr	7412	7400	7395
