# Supplementary material for: Notos - a galaxy tool to analyze CpN observed expected ratios for inferring DNA methylation types
Source: BMC Bioinformatics. 2018 Mar 27;19:105. doi: 10.1186/s12859-018-2115-4 (PMC5870242; doi:10.1186/s12859-018-2115-4)
Supplement: Supplementary file 5 — CpG o/e ratios from dbEST analyzed by Notos: mode detection output - basic statistics. The density estimation step of Notos carried out for 603 species from dbEST provides the tab-separated file ‘modes_basic_stats.csv’. In the following we provide brief explanation on the content of the columns of this file. We are hereby using the following notation: σ – standard deviation, μ – mean, ν – median, Mo – mode, Qi – the i-th quartile, qs – the s % quantile. Future improvements of Notos may lead to changes, therefore consult the the readme section of the galaxy interface. • Name: name of the file analyzed • Number of modes: number of modes without applying any exclusion criterion • Number of modes (5% excluded): number of modes after exclusion of those with less then 5% probability mass • Number of modes (10% excluded): number of modes after exclusion of those with less then 10% probability mass • Skewness: Pearson’s moment coefficient of skewness \documentclass[12pt]{minimal} \usepackage{amsmath} \usepackage{wasysym} \usepackage{amsfonts} \usepackage{amssymb} \usepackage{amsbsy} \usepackage{mathrsfs} \usepackage{upgreek} \setlength{\oddsidemargin}{-69pt} \begin{document}$E\left [\left (\frac {X-\mu }{\sigma }\right)^{3}\right ]$\end{document}EX−μσ3 • Mode skewness: Pearson’s first skewness coefficient \documentclass[12pt]{minimal} \usepackage{amsmath} \usepackage{wasysym} \usepackage{amsfonts} \usepackage{amssymb} \usepackage{amsbsy} \usepackage{mathrsfs} \usepackage{upgreek} \setlength{\oddsidemargin}{-69pt} \begin{document}$\frac {\mu - Mo}{\sigma }$\end{document}μ−Moσ • Nonparametric skew: \documentclass[12pt]{minimal} \usepackage{amsmath} \usepackage{wasysym} \usepackage{amsfonts} \usepackage{amssymb} \usepackage{amsbsy} \usepackage{mathrsfs} \usepackage{upgreek} \setlength{\oddsidemargin}{-69pt} \begin{document}$\frac {\mu - \nu }{\sigma }$\end{document}μ−νσ • Q50 skewness: Bowley’s measure of skewness / Yule’s coefficient \documentclass[12pt]{minimal} \usepackage{ [file 12859_2018_2115_MOESM5_ESM.csv]

Name	Number of modes	Number of modes (5% excluded)	Number of modes (10% excluded)	Skewness	Mode skewness	Nonparametric skewness	Q50 skewness	Absolute Q50 mode skewness	Absolute Q80 mode skewness	Peak 1	Probability Mass 1	Peak 2	Probability Mass 2	Peak 3	Probability Mass 3	Peak 4	Probability Mass 4	Peak 5	Probability Mass 5	Peak 6	Probability Mass 6	Peak 7	Probability Mass 7	Peak 8	Probability Mass 8	Peak 9	Probability Mass 9	Peak 10	Probability Mass 10	Warning close modes	Number close modes	Modes (close modes excluded)	SD	IQR 80	IQR 90	Total number of sequences
Acanthoscurria_gomesiana	2	2	2	0.299636457260229	0.660514853700055	0.0568983473689254	0.0107349174187722	0.155889381516282	0.179151335007195	0.423614812535986	0.509038782548927	0.70187021716453	0.490961217451073																	NA	NA	2	0.254848138511272	0.66582226288023	0.812371192652195	6779
Acerentomon_franzi	1	1	1	0.557620236167489	0.297288275223305	0.208987833947603	0.374548939457528	0.0523303276612016	0.0758474612751906	0.536058220308779	1																			NA	NA	1	0.181834403640458	0.439012094101182	0.612994894697862	4143
Acetabularia_acetabulum	1	1	1	0.773398644148782	0.207133735197666	0.107811265708571	0.0498091625787723	0.0400717054639183	0.0823972274279527	0.699899590233901	1																			NA	NA	1	0.306657566787289	0.752389443302072	0.996665425465714	4191
Acipenser_sinensis	3	3	3	0.552549527710593	0.926544689009739	0.176284527051472	0.1375949851061	0.213153252769628	0.267310226692363	0.290613160642844	0.300217040141651	0.424285023333391	0.352137373490568	0.658808243691537	0.34764558636778															Modes too close	1	2	0.249585156559537	0.635876134421221	0.797000929892454	3296
Acipenser_transmontanus	2	2	2	0.794287281075517	0.429285285282499	0.0902487952581784	0.0505611668304762	0.0836719435717711	0.106199517554721	0.451125362649971	0.460920793828609	0.540316690373282	0.539079206171391																	Modes too close	1	1	0.225720948027501	0.542172169084853	0.705122312849516	2545
Acropora_millepora	1	1	1	0.161957441830263	-0.221696326179319	0.00845685216299534	-0.0209484377843434	-0.0704028375842882	-0.0677853781417764	0.76784712611528	1																			NA	NA	1	0.286615446548492	0.750031216274053	0.92955088805135	15036
Acropora_palmata	2	2	2	0.0832637276448796	-0.49586265445469	-0.0287805797273869	-0.078888028848318	-0.159068959967447	-0.159011489500632	0.445217455865297	0.296066448651068	0.839482293732677	0.703933551348932																	NA	NA	2	0.30137558581532	0.794894605574968	0.96322730407322	41550
Actinidia_arguta	2	2	2	0.452800746480673	0.465624536002883	0.116767979191418	0.0788560289225012	0.107062521146639	0.155096675307201	0.552697698796611	0.617647620843017	0.783541334438143	0.382352379156983																	NA	NA	2	0.266808672899583	0.69786539922377	0.884302360194438	7102
Actinidia_chinensis	1	1	1	0.435822110189606	0.440653598577807	0.131957607047017	0.144724956690739	0.110128826054373	0.150491290890229	0.563305245979163	1																			NA	NA	1	0.269012446373818	0.696284444304497	0.875770358702404	47106
Actinidia_deliciosa	1	1	1	0.393566122871674	0.381995015045604	0.115530128356418	0.120671595617186	0.102190556427951	0.136815215588994	0.599073270750266	1																			NA	NA	1	0.29023885111277	0.755522836647668	0.939928158344009	53650
Actinidia_eriantha	3	3	3	0.290408950194578	0.555860365625857	0.110574895482958	0.175027099392847	0.159107365274779	0.179409171053171	0.551163893661688	0.418151520133212	0.644211604821318	0.297564046905352	0.955636597273959	0.284284432961436															Modes too close	1	2	0.277586912830785	0.720838258388473	0.904307897667636	11704
Actinidia_hemsleyana	2	2	2	0.441234521844729	0.310215258970325	0.132262620920817	0.134843317681488	0.0761451670367524	0.12381406019396	0.58540648648163	0.848033916244828	1.08610099063575	0.151966083755172																	NA	NA	2	0.279760558201427	0.755667241156348	0.912299612810297	4983
Actinidia_polygama	1	1	1	0.271153904294837	0.398825518093676	0.0744131058800489	0.0617498082946997	0.0999810621377084	0.125742538751329	0.581729647596783	1																			NA	NA	1	0.272033770872402	0.707382887803436	0.904312981774488	1342
Actinidia_setosa	1	1	1	0.436647940422159	0.148408726963802	0.108319834936476	0.0677916913627373	0.0211277022157544	0.0650097869906013	0.633441050254828	1																			NA	NA	1	0.251438400443583	0.677387561423236	0.839816640646302	988
Acyrthosiphon_kondoi	1	1	1	0.70128082954361	-0.172258200641884	-0.00159738513087434	-0.240812041768729	-0.120210210841537	-0.0641746902568257	1.12464194573543	1																			NA	NA	1	0.398234664546662	0.975943249288763	1.39427759575219	20873
Acyrthosiphon_pisum	3	3	3	0.361363483177986	-0.349666128279545	0.0383576250454458	-0.0242785807984609	-0.152248412506486	-0.120237705799694	0.693096571447508	0.311005364719614	0.992472155332677	0.267729453949486	1.12372549013947	0.4212651813309															Modes too close	1	2	0.375855326544005	0.963195194627167	1.22782601249571	203424
Adelphocoris_lineolatus	2	2	2	0.261173159557132	0.145872218066153	0.0728439248329901	0.0757777933298209	0.0295280928997079	0.0336530135012127	0.479493818768629	0.161609793299954	0.770554777976388	0.838390206700046																	NA	NA	2	0.242556836692121	0.663620875110253	0.801859802668963	2747
Adonis_aestivalis	1	1	1	0.353557761654551	0.14639396786249	0.0693258811731296	0.0624781578603943	0.0183049551020076	0.0339007826773439	0.600269970685394	1																			NA	NA	1	0.156977534349357	0.395802917345881	0.526724189184676	4155
Aegilops_speltoides	1	1	1	-0.231901668317827	-0.718938954805807	-0.0737677564036479	-0.0720276955149661	-0.177438886674263	-0.199095265413895	1.00826169327697	1																			NA	NA	1	0.253085163783448	0.662444691460031	0.794091726647888	4193
Agrostis_capillaris	3	3	3	0.0497464780909865	0.597409875965992	0.01101243444648	0.0323414386734783	0.152718363545587	0.151379565211458	0.65329983176888	0.45865905554712	0.845931168757003	0.247528570461194	1.00932205664334	0.293812373991686															Modes too close	2	1	0.249695818895405	0.655228911231467	0.784249255642376	7510
Agrostis_stolonifera	2	2	2	0.292918141566473	0.201320955090186	0.113590244325092	0.125645792383032	0.0442303735856606	0.0700546192188809	0.70326388170947	0.617986668231993	0.838122299153621	0.382013331768008																	Modes too close	1	1	0.254694416598203	0.675433614674366	0.837240134752013	13010
Aiptasia_pallida	2	2	2	0.109776697324835	-0.337256869343475	-0.0472266457405466	-0.10641569282664	-0.106207183104536	-0.12231704828824	0.427588338818164	0.228763309880301	0.803195339354234	0.771236690119699																	NA	NA	2	0.290224470049008	0.756359778109679	0.950759259740563	10119
Albugo_candida	1	1	1	0.126971147762734	0.0571700052873918	0.0256344719392191	0.0141005232627605	0.00674231272814241	0.013011026193392	0.972103977009192	1																			NA	NA	1	0.164901914342866	0.419880835685628	0.540455053839731	38569
Alexandrium_catenella	2	2	2	0.0808039169681156	-0.303979795663593	-0.00535275757364119	-0.0524906434506958	-0.0414986961512407	-0.0345529483801525	0.739437139672201	0.39975561497972	0.856751058803399	0.60024438502028																	Modes too close	1	1	0.124293157202341	0.309866223546909	0.407089659931384	9710
Alexandrium_minutum	1	1	1	-0.710768671011063	-0.344978831544036	-0.182959689509972	-0.15256185163743	-0.0476073955569486	-0.107042694412848	0.881101452609135	1																			NA	NA	1	0.188816843537572	0.503713016254616	0.641655285121794	17849
Alexandrium_ostenfeldii	2	2	1	-1.57214843413098	-0.318349488515176	-0.227476544626368	-0.111736391575379	-0.0301422672989243	-0.110567301896639	0.0740607182320243	0.0552647002442398	0.851882127561554	0.94473529975576																	NA	NA	2	0.221344391336697	0.490539413320243	0.821036860605737	10604
Alexandrium_tamarense	1	1	1	-0.0221626552348541	0.0245804018921723	-0.00566188861455438	-0.00726203828214944	0.00356356801186897	0.00155101348264275	0.832508458826328	1																			NA	NA	1	0.140591429776804	0.362519265222668	0.461469133956885	10688
Alligator_mississippiensis	1	1	1	0.677779430218392	0.557845559306222	0.221897027294106	0.262855346925742	0.120571258946354	0.164094197902033	0.30075248214914	1																			NA	NA	1	0.231300069261828	0.606380555637844	0.745840886027886	4969
Allium_cepa	1	1	1	0.520046394732118	0.378814428655959	0.132259825516304	0.130329502236156	0.0742481581583708	0.108470323773732	0.551506206852057	1																			NA	NA	1	0.222687098494616	0.570907885403447	0.731508263082663	19792
Allium_sativum	3	3	3	-0.0189089053544429	1.02001266245833	-0.0211078667296424	-0.0149758315705229	0.243643528346997	0.242961144276915	0.514777718066634	0.423409092624263	0.789984515932483	0.285511116844971	1.01494765680978	0.291079790530766															NA	NA	3	0.236835392107508	0.598127421812403	0.720439345877056	21487
Allomyces_macrogynus	1	1	1	-0.245156728961691	0.0174828778723319	-0.0201034596473713	0.0258333832695835	0.00806407507771945	-0.000723900436025549	1.28498606894693	1																			NA	NA	1	0.152361875027523	0.353953601335086	0.485905367583755	4607
Amblyomma_variegatum	1	1	1	-0.225628931534023	-0.175738838984361	-0.086333584999785	-0.106016115766447	-0.0350168020538257	-0.0531548809408474	0.845358877031611	1																			NA	NA	1	0.217915921013491	0.555696270611171	0.72342061836506	3804
Ambystoma_mexicanum	1	1	1	0.348193536473479	0.126680288110887	0.0574126330312103	0.0340485921040419	0.0170657769281651	0.0312103875417574	0.564842719691427	1																			NA	NA	1	0.186671194617765	0.475586772317942	0.626454456117434	41994
Ambystoma_tigrinum_tigrinum	2	2	1	0.287987541755957	0.136926597168189	0.0576246461787256	0.0438703911849504	0.0191579947092292	0.0332627045278165	0.524371292238782	0.942608136835165	0.875552522171127	0.0573918631648354																	NA	NA	2	0.176896680239594	0.457126807964422	0.599891293897869	20209
Ampelisca_abdita	1	1	1	-0.0622379659443936	-0.109113498789506	-0.0320583972248915	-0.0502869387504637	-0.02964829973937	-0.0378809504844424	0.897974070593427	1																			NA	NA	1	0.271716135114407	0.688885765305171	0.913175796283038	11245
Amphimedon_queenslandica	4	4	3	0.217507598682037	-0.681315161516159	-0.0074579141069425	-0.049456566626993	-0.144093486382575	-0.143046754296737	0.422083648149602	0.431832382473281	0.506311323965526	0.190228155635678	0.630520491466224	0.282052599857883	0.808704672741367	0.0958868620331578													Modes too close	3	1	0.203149596978725	0.534216799146471	0.670683452988294	57424
Amphiura_filiformis	2	2	2	0.325959299569942	-0.539282789549228	0.036021521491583	-0.00145774311668493	-0.155592953741216	-0.148787341048065	0.450044507887563	0.494523595545592	0.756257833673018	0.505476404454408																	NA	NA	2	0.269956656593091	0.688692540237044	0.886798777141715	1126
Anas_platyrhynchos	2	2	2	0.131519745456958	-0.232930274826468	-0.0550831984068791	-0.12530596112868	-0.0594600475664975	-0.0606194173605984	0.283607033121776	0.219661441698861	0.570244519704176	0.780338558301139																	NA	NA	2	0.22229639865704	0.581740522636123	0.725915058476597	4824
Ancylostoma_caninum	1	1	1	-0.253193744188275	0.0695207249064472	0.00107825941104035	0.0311265512267852	0.0199669305602106	0.0246042916055598	0.925930182035934	1																			NA	NA	1	0.229171047600136	0.550558568090398	0.732675689786889	74394
Ancylostoma_ceylanicum	1	1	1	0.158520962478222	-0.0630286555516583	0.0238583818685764	-0.00218647455993634	-0.0167859733140951	-0.00844035184538283	0.962175162901411	1																			NA	NA	1	0.18997995567045	0.482299116965601	0.619006485614379	9998
Anemonia_viridis	2	2	2	0.295848711360898	0.492208248752694	0.0703202084099831	0.0618639132736805	0.14520468688682	0.161529353651538	0.49560144764013	0.516344887189817	0.717662484666648	0.483655112810183																	NA	NA	2	0.309615740441298	0.81941562353142	0.987765827764125	38879
Anolis_carolinensis	3	3	1	0.794577995086694	0.678494204660249	0.241898304805695	0.228000753035015	0.16332418987805	0.249412350469719	0.274299088137782	0.862854413020607	0.890132968076679	0.0861860265775349	1.10721670066793	0.0509595604018585															NA	NA	3	0.275331903829465	0.732588599030626	0.912824115904544	154285
Anopheles_albimanus	1	1	1	-0.282596651031627	-0.178611202846171	-0.0493324910551592	-0.0253209380462921	-0.0328374615483633	-0.0525228662204362	1.01384569156676	1																			NA	NA	1	0.226004336974802	0.566336561221053	0.766461968391711	3784
Anopheles_darlingi	1	1	1	-0.180304934598132	-0.0868183017680657	-0.00999954651805475	-0.0111911250176271	-0.0179414667929783	-0.0104660253920901	1.09888105284969	1																			NA	NA	1	0.215101995567988	0.472784802799475	0.670426212843428	2345
Anopheles_gambiae	1	1	1	1.43561293071364	-0.0716593507423284	0.0229265310656601	-0.0530178475525751	-0.0278278438848345	-0.0352711281221709	1.14683551678423	1																			NA	NA	1	0.231165783477771	0.446905978173479	0.619614048673566	141133
Anopheles_stephensi	1	1	1	-0.667426261441519	-0.0655908118189725	-0.0615733070202381	-0.0142137022719626	-0.00224375868596183	-0.0156853775613668	1.09243829550412	1																			NA	NA	1	0.206417422163034	0.475198624927681	0.670546353955181	14237
Anophryoides_haemophila	2	2	2	-0.363059795069045	-0.109899401681287	-0.0840163795079829	-0.0665480055725544	-0.0150234937955526	-0.0561688309771581	0.624958065727373	0.130353273295793	0.967832462508496	0.869646726704207																	NA	NA	2	0.221856277319273	0.574388208783751	0.725800500111659	7518
Antheraea_mylitta	2	2	1	-0.0949236399699221	-0.145011791160149	-0.0487352322498607	-0.0773872615029944	-0.0440540110372512	-0.0552464652580835	0.392667342637074	0.0816552105477449	1.00724023201758	0.918344789452255																	NA	NA	2	0.307166819809269	0.784748384868083	1.09547004994149	3771
Antrodia_cinnamomea	1	1	1	0.0907415339790589	0.162453209013281	0.03196691551443	0.0327784608167233	0.0281099215683746	0.0364371253702903	0.983000583939051	1																			NA	NA	1	0.18702537981956	0.443916609844405	0.592227274467212	10195
Anurida_maritima	1	1	1	0.688270084608831	-0.12514064664946	0.0318095300261588	-0.0335616537248676	-0.0379819574700835	-0.0381616235675496	0.789109570346123	1																			NA	NA	1	0.214729319167527	0.513474028535835	0.655666040677879	4190
Apis_mellifera	2	2	2	0.451068139699482	0.451951630155692	0.0811150619691168	0.0370978081089055	0.210432728911323	0.272663176023245	0.886887284104835	0.496834817989398	1.11303557784029	0.503165182010602																	NA	NA	2	0.53009320191652	1.39315515870064	1.73691663243044	165861
Aplysia_californica	1	1	1	0.299577217810433	0.324060537452349	0.0552472066248043	0.0402854392143864	0.0669417776461346	0.0796819365549807	0.536284950237617	1																			NA	NA	1	0.225325337776879	0.578741580416173	0.735861579064004	243795
Aplysia_kurodai	2	2	2	0.201550647530335	0.5296422781995	0.0621551256235403	0.0731295276917854	0.119033576390419	0.132792081667395	0.53878937767093	0.627383816116897	0.787284200917505	0.372616183883102																	NA	NA	2	0.228874366558668	0.605673645557854	0.744395947550939	11029
Apostichopus_japonicus	2	2	2	-0.0628104631005723	-0.359466844311715	-0.102590785162516	-0.169451768305854	-0.110207999087161	-0.125511454816094	0.559578396035216	0.363079627562709	0.863839258918117	0.636920372437291																	NA	NA	2	0.289944150487846	0.742688165800612	0.929439183742561	7492
Arabidopsis_thaliana	2	2	2	0.427861619544437	0.0733646814130927	0.0942459180704485	0.0805091173511445	0.00907717570945976	0.0420178220470852	0.631844736773034	0.41503970526699	0.723244413566953	0.58496029473301																	Modes too close	1	1	0.270761035840838	0.698753258579121	0.891171028795558	698188
Arachis_hypogaea	2	2	2	0.38993018002149	0.00367000124415058	0.0641866260417249	0.0241242315217386	-0.0114854330745666	0.0198726739327987	0.475458290737531	0.421866199668317	0.584753900918498	0.578133800331683																	Modes too close	1	1	0.25633597302339	0.678870915078057	0.865403021485242	192447
Archispirostreptus_gigas	1	1	1	0.293158099649434	0.203786177616997	0.107459999678325	0.132622804674288	0.0440673513802011	0.0664040100829584	0.603841250460811	1																			NA	NA	1	0.238200661677174	0.617994508328369	0.793174120752867	3804
Arenicola_marina	1	1	1	-0.0366137960761326	-0.0512050646972759	-0.0226925483545035	-0.0269544652285727	-0.0107263553514375	-0.018786163679521	0.878901752674358	1																			NA	NA	1	0.220843932951485	0.575675024135246	0.699668626860046	2180
Argopecten_irradians	1	1	1	0.419140659936415	0.101767153345261	0.0757464453048427	0.0437132037682608	0.0152041157462401	0.0432268451679023	0.646244360400982	1																			NA	NA	1	0.271861456657788	0.699642062758196	0.896335311146454	8203
Armadillidium_vulgare	1	1	1	0.724850363404015	0.127229426228502	0.0917062441509839	0.0295738269602305	0.0156514274407941	0.0531742178372211	0.741813148977786	1																			NA	NA	1	0.290383381383319	0.715947277424466	0.94463116721289	22256
Artemia_franciscana	1	1	1	-0.154542103360773	-0.307879088586102	-0.111515724532242	-0.185964977715384	-0.0676888338112899	-0.0847825580842715	0.805718287064025	1																			NA	NA	1	0.214208250642294	0.542352159681169	0.710044984374127	32026
Artemisia_annua	1	1	1	0.774978339923396	0.33427169865718	0.145434148671007	0.123283544812295	0.0644305916065038	0.113596955286118	0.566169999259248	1																			NA	NA	1	0.246719542742111	0.601624759845895	0.811492404972801	92297
Asparagus_officinalis	1	1	1	0.477160954957324	0.552306750819265	0.139288189345248	0.145762704741104	0.12027580450533	0.155622791262711	0.513377960009541	1																			NA	NA	1	0.233479142393097	0.599147508375582	0.757020613060275	8368
Aspergillus_flavus	1	1	1	-0.833894165861127	0.0661039527417069	-0.0626671847017922	0.0384075084001047	0.0291667698747596	0.0130723080351859	0.854100094096539	1																			NA	NA	1	0.196069326983704	0.441793705807826	0.652487679986772	19450
Aspergillus_niger	1	1	1	0.0157052023697581	0.090496419655059	0.023336423579326	0.0358309682720028	0.0130927388056947	0.0164365517520852	0.877913703174565	1																			NA	NA	1	0.145082208465259	0.362361192264852	0.478580935968958	45503
Aspergillus_oryzae	1	1	1	-0.0162976665140482	0.0714087417436414	0.00614635296230403	0.0219942477947093	0.0117179471191042	0.0114979659311086	0.898152750642618	1																			NA	NA	1	0.146800303085594	0.368854216401742	0.481648502226826	8734
Aspergillus_terreus	1	1	1	-0.00185302281614345	0.193421142696256	0.0309171129260647	0.0759386682540329	0.0317437759601039	0.0295067305052839	0.941646596210904	1																			NA	NA	1	0.147905486131961	0.369818540690184	0.484151529775003	12401
Astatotilapia_burtoni	1	1	1	0.491123457289798	0.15283420174698	0.0868940948191694	0.0504425701294926	0.0199931241903696	0.04629811047487	0.497502423304104	1																			NA	NA	1	0.201916122525803	0.516772540298294	0.672382134739184	9814
Astyanax_mexicanus	1	1	1	0.224838858994179	0.123201532724531	0.0366172436735379	0.0367438634578934	0.0202639461954691	0.0235386568630122	0.497984986882801	1																			NA	NA	1	0.182829084866718	0.466902690723093	0.609315970718514	185708
Atta_laevigata	2	2	1	-0.17457915036378	0.0274059383744327	-0.0363131689594326	0.0197873677557598	0.0275556272534434	-0.0269913475396322	0.335951970333629	0.0826100987533015	1.06722824823062	0.917389901246699																	NA	NA	2	0.36618741073917	0.946987115252477	1.31542802515725	2932
Aureobasidium_pullulans	1	1	1	-0.509426198067512	-0.213642917871329	-0.101392271540252	-0.0840681602186611	-0.0261449630778772	-0.0468834638502578	0.879627139418701	1																			NA	NA	1	0.159426946979194	0.393368274607614	0.540134604775126	13381
Avena_barbata	3	3	3	-0.063400574887593	-0.697233465250936	-0.031865107741698	-0.0382810508828704	-0.171886619472964	-0.182911226266485	0.639175068893334	0.310275088072319	0.754967285686938	0.21001369540052	0.983484375782926	0.479711216527161															Modes too close	1	2	0.247238059015429	0.649273832267098	0.781737386661642	53093
Babesia_equi	1	1	1	-0.0761161047923509	-0.322589102012648	-0.0444075890013219	-0.08893704571469	-0.0602253441898598	-0.0594450300617858	0.810732848200917	1																			NA	NA	1	0.177836946047484	0.457236447461102	0.57164403831199	7228
Balanoglossus_clavigerus	2	2	2	-0.4231115389735	-0.637478197592857	-0.220926589442563	-0.307011203379995	-0.169418559931097	-0.215176269283482	0.576093728518227	0.327834812257427	0.936381882427706	0.672165187742574																	NA	NA	2	0.263703713953281	0.673890582295663	0.842710077937368	3665
Betula_platyphylla	2	2	2	0.00139862607871145	-0.567772370450572	-0.083749291208656	-0.151469322941288	-0.156020629500956	-0.159645838206422	0.526158108995334	0.435575974811727	0.865241327088793	0.564424025188273																	NA	NA	2	0.260510213536526	0.663315168160538	0.82509370231276	2841
Bicyclus_anynana	2	2	2	0.167164081928056	0.0170349141324446	0.011906926321404	-0.0112754373648032	-0.000745674971412758	-0.00458087054588963	0.666875587950096	0.307266622680143	0.888952677151474	0.692733377319857																	NA	NA	2	0.322613715978146	0.822297246744614	1.08442355209343	94014
Biomphalaria_glabrata	1	1	1	0.900202248251114	0.960170165924904	0.235542666933175	0.186896134490372	0.254775592675679	0.334598307980637	0.156310219287208	1																			NA	NA	1	0.296705949529544	0.751832608641884	0.938309444919576	45478
Blomia_tropicalis	1	1	1	-0.141964312102061	0.121238629207857	-0.0115037454834716	0.0137104749133591	0.0322532142727121	0.0290584812851815	0.939094596850675	1																			NA	NA	1	0.229519224928931	0.549354315085426	0.746124927320439	1428
Bombus_terrestris	2	2	2	0.336978737831319	0.661899971823419	0.0649753100003547	0.0309106189768089	0.270775843413567	0.314319118913428	0.753458633054877	0.394546165939147	1.01156300723258	0.605453834060853																	NA	NA	2	0.436803086155643	1.15141435341009	1.40954667862525	29326
Bombyx_mori	1	1	1	0.229407211928602	-0.143198840340541	0.00428732016759047	-0.0170493021216047	-0.0489384018046418	-0.0517386497842441	1.04061603495818	1																			NA	NA	1	0.31062508295556	0.783715234112577	1.04859759136176	558706
Bos_indicus	2	2	1	1.45557136686844	0.582733291047638	0.294245158089408	0.210554096766537	0.132976972578365	0.326000668345224	0.249375028442644	0.923635543594535	1.101317407643	0.076364456405465																	NA	NA	2	0.338579164540625	0.892297479620244	1.14988439794255	17386
Bos_taurus	3	3	3	0.397789441578292	0.424439556784491	0.067561755980265	0.0196317604934954	0.0819680688103359	0.102911596389657	0.359312877767177	0.459883290641961	0.423767481697297	0.149795661725017	0.555558805993435	0.390321047633022															Modes too close	2	1	0.220888842199397	0.57982936139334	0.723752992774167	1464490
Bothrops_alternatus	1	1	1	1.09344888634035	0.775604125568935	0.223630119506688	0.18651839296454	0.181642090442087	0.248017256208804	0.213491737341649	1																			NA	NA	1	0.267894402805397	0.650732970200522	0.831836258565962	7915
Bothrops_jararaca	1	1	1	1.6334949349527	0.575373189224047	0.231862901082301	0.168172771584412	0.110954324962148	0.180514179746092	0.244548403096409	1																			NA	NA	1	0.254061435108308	0.576995327212643	0.799237406905356	1054
Botryllus_schlosseri	1	1	1	-0.199577522470131	-0.149838642128173	-0.0482229324087432	-0.036712233630771	-0.0291872310493468	-0.046510622532735	1.10585188936917	1																			NA	NA	1	0.232261295238697	0.59603258168774	0.769588972730596	96440
Botryococcus_braunii	1	1	1	0.302779511461629	0.239353156097525	0.0571763731246247	0.0432394936463656	0.0306872942431353	0.0400476184015883	0.549651883626686	1																			NA	NA	1	0.145846491646906	0.364285918095302	0.482960639159239	89363
Botryotinia_fuckeliana	1	1	1	0.0982088392747081	0.265003927952558	0.0197100562012986	0.0174239908008687	0.0422140596171778	0.0451426992775501	0.812476259363372	1																			NA	NA	1	0.164454254803486	0.420531149228484	0.544714666377197	59090
Brachionus_plicatilis	1	1	1	0.172847996161209	0.109739042998515	0.0382399949778941	0.0335668836673273	0.0214721055017439	0.0336454562798976	0.795089374956044	1																			NA	NA	1	0.23121287270826	0.585638832137252	0.770197289475983	51223
Branchiostoma_floridae	3	3	3	-0.157510685498106	-0.453383667827876	-0.113842223814011	-0.140980472577726	-0.127874779364407	-0.160905485093172	0.449816437690882	0.296619318946025	0.77106048313427	0.433630724250239	0.931207573795875	0.269749956803736															Modes too close	1	2	0.282385460508103	0.748086844961574	0.880646749672066	325091
Brassica_napus	1	1	1	0.318628790233717	0.464498003901152	0.0862187472745373	0.0854236019463794	0.104405817865802	0.130536191904102	0.671758070577339	1																			NA	NA	1	0.238959720110991	0.614299912242634	0.77952216325139	613660
Brassica_oleracea	1	1	1	0.453897279456965	0.395074570986758	0.111402086446959	0.100222554530388	0.08223315321683	0.116338274044864	0.645849038223697	1																			NA	NA	1	0.234819681502036	0.606155242405231	0.779492019582431	175788
Brassica_rapa	1	1	1	0.419930769440309	0.370435513261812	0.11007679601081	0.0993067049485603	0.0816741510058014	0.118603761510757	0.66360817800336	1																			NA	NA	1	0.249530258048313	0.646501352477131	0.818333854548038	206398
Brugia_malayi	2	2	2	-0.104707578687949	0.0222706589066925	-0.029815811276786	-0.00133576998178276	0.0148504974745874	-0.0128590300167989	0.929995523819873	0.696737829007025	1.11779633276428	0.303262170992975																	Modes too close	1	1	0.290164578330515	0.732801052526952	0.955690575949747	22532
Caenorhabditis_brenneri	1	1	1	-0.170854748032856	-0.207455241466509	-0.0458340880008983	-0.0460452307882186	-0.0411428749209877	-0.055944465345193	0.965477577176252	1																			NA	NA	1	0.215070855994888	0.545960709034742	0.715454715920324	28731
Caenorhabditis_briggsae	1	1	1	-0.0509231146930164	-0.128028787072132	-0.022294061943071	-0.0329029946568276	-0.029440073380663	-0.0369658930211696	0.970347856450809	1																			NA	NA	1	0.232478006686789	0.583745381151934	0.778745992165769	2187
Caenorhabditis_elegans	1	1	1	0.0516301923421926	-0.138295628855762	-0.00628622894824114	-0.0310338100373955	-0.0345054498265699	-0.0282423949689516	0.952617422892359	1																			NA	NA	1	0.227462984176604	0.579843711941061	0.762399513260405	374969
Caenorhabditis_japonica	1	1	1	-0.245899468929877	-0.272867542960475	-0.0619272958335508	-0.0642644733125842	-0.058968395506295	-0.0807497062164991	1.07317761387263	1																			NA	NA	1	0.234394677866824	0.601610915038095	0.787850513267187	30755
Caenorhabditis_remanei	1	1	1	0.0228834957491122	0.021586295517529	0.0151743237034114	0.026577482439428	0.00472661719815726	0.0101921842736519	0.99376472852111	1																			NA	NA	1	0.206060622650298	0.522243920846737	0.696127766138947	19957
Callinectes_sapidus	1	1	1	0.0123280474665194	-0.0897945739566002	-0.00868929536835669	0.0102968320933353	-0.015380341493188	-0.0240004557913915	0.694274386511152	1																			NA	NA	1	0.207753623828089	0.519924171908523	0.682380390375814	10515
Callorhinchus_milii	1	1	1	0.291595125914209	0.006911058109339	0.0205097669054079	-0.0318824698376386	-0.00664062696039469	0.000271033771200524	0.472837060961422	1																			NA	NA	1	0.191049969039578	0.496032822709444	0.638362671272052	108705
Campodea_fragilis	1	1	1	0.466462723746273	0.00388350116170997	0.0744566653164763	0.0232657551533042	-0.0181413658290628	0.0255446119775956	0.760435248912059	1																			NA	NA	1	0.330465699448359	0.857015278930624	1.10711523555517	7880
Cancer_magister	1	1	1	-0.174890622026097	-0.186460883543303	-0.0649192401862238	-0.0771260187294655	-0.0384637262928816	-0.0599524102720174	0.789488256513218	1																			NA	NA	1	0.222949759069808	0.602974516969884	0.743220556769706	1050
Canis_lupus	2	2	2	0.539872669147337	0.0328116346633024	0.0965707764789781	0.0475333065545112	-0.00692644806262599	0.0225158650580985	0.330608497107968	0.407039581736793	0.441803321085731	0.592960418263207																	Modes too close	1	1	0.225531781023881	0.592723536896565	0.737596252288461	348939
Canis_lupus_familiaris	2	2	2	0.539872669147337	0.0328116346633024	0.0965707764789781	0.0475333065545112	-0.00692644806262599	0.0225158650580985	0.330608497107968	0.407039581736793	0.441803321085731	0.592960418263207																	Modes too close	1	1	0.225531781023881	0.592723536896565	0.737596252288461	348939
Cannabis_sativa	1	1	1	0.602813512822645	0.473423314925271	0.138502763293209	0.119382491333235	0.107958835881353	0.150416802521597	0.465470954325361	1																			NA	NA	1	0.261056681040697	0.668392575523995	0.872396985792231	10545
Capra_hircus	1	1	1	0.516876577904543	0.303615663218681	0.103203942313048	0.0594451060556149	0.0530175255646043	0.0829940598049832	0.382934007497476	1																			NA	NA	1	0.219923521020011	0.576180540881869	0.733809711421393	13414
Capsicum_annuum	1	1	1	0.846368631016468	0.41041594697788	0.143214361161247	0.104201888099525	0.0782226064019403	0.124435225906381	0.442767770501162	1																			NA	NA	1	0.237421931454974	0.585809281401527	0.789821664974189	115002
Carassius_auratus	1	1	1	0.440880015282993	0.535284480237659	0.0895045805439147	0.0655148169090269	0.1139043814825	0.141446538864464	0.449999879078558	1																			NA	NA	1	0.232001688418098	0.596983109310693	0.765503127391514	10312
Carcinus_maenas	1	1	1	0.246280646962452	0.445451926095725	0.0698758896488531	0.102462215769232	0.0913308963764815	0.0954178560076729	0.421883517735471	1																			NA	NA	1	0.203437070225515	0.52164603275366	0.66165616332257	15403
Carica_papaya	2	2	2	0.361618808668887	0.435976420793552	0.0991411826581555	0.114886659847948	0.0989659012727573	0.115728440774139	0.536630735014777	0.782420326169489	0.894016614860849	0.217579673830511																	NA	NA	2	0.236021775970678	0.597967430650784	0.762142436794083	76314
Carteriospongia_foliascens	4	4	3	0.217507598682037	-0.681315161516159	-0.0074579141069425	-0.049456566626993	-0.144093486382575	-0.143046754296737	0.422083648149602	0.431832382473281	0.506311323965526	0.190228155635678	0.630520491466224	0.282052599857883	0.808704672741367	0.0958868620331578													Modes too close	3	1	0.203149596978725	0.534216799146471	0.670683452988294	57424
Carthamus_tinctorius	1	1	1	0.426786629479	0.320520839604812	0.107925656856091	0.101358507663993	0.0661302613618441	0.0972088088962951	0.643344740138805	1																			NA	NA	1	0.236740911775482	0.600645823471899	0.780220074686126	40901
Castanopsis_sieboldii	1	1	1	0.875322969593884	0.567969600912179	0.267061156545895	0.274835626240557	0.145786814048473	0.240458057646621	0.384906162683909	1																			NA	NA	1	0.302331174142423	0.789517027342075	0.995441512511723	3249
Cavia_porcellus	2	2	2	0.419775893846098	0.0292226547255953	0.0748555210191483	0.0356532060022226	-0.00450126377257781	0.0201055237019438	0.30808268218683	0.375413919128159	0.458447007492754	0.624586080871841																	Modes too close	1	1	0.233827420716469	0.613307770954911	0.74880801940982	18470
Celuca_pugilator	1	1	1	0.0843651242263656	-0.258377063459214	-0.10157138321993	-0.166928107534196	-0.0876760822079177	-0.122467526328349	0.76580688089529	1																			NA	NA	1	0.31850306153363	0.83888897780206	0.978746742893673	3295
Centaurea_maculosa	1	1	1	0.40003825665066	0.446936853194829	0.0936612455735481	0.0773119306406766	0.102585747055931	0.136345548006031	0.665622318813194	1																			NA	NA	1	0.253408468455183	0.648223092102626	0.837810645087884	44019
Centella_asiatica	1	1	1	0.536269546165788	0.28885054457982	0.121283797141184	0.12656863221853	0.0592510495612006	0.0912499859226185	0.528842458497839	1																			NA	NA	1	0.234065195932638	0.59439488848166	0.764432144000905	4246
Ceratopteris_richardii	1	1	1	0.201138696154834	-0.0231245518541489	0.024345470458429	-0.00397392277250818	-0.0107996553226877	0.000215888549945142	0.630958628550529	1																			NA	NA	1	0.214592381502374	0.563458333124677	0.696302803080189	5056
Chaetomium_cupreum	1	1	1	-0.232461745943322	-0.218740445686809	-0.0428644530351788	-0.0353694097816661	-0.0273104386290637	-0.0338990980190912	1.04244223139468	1																			NA	NA	1	0.138340459838538	0.335825806811011	0.445125189290057	3976
Chironomus_tentans	2	2	2	0.155888258721691	0.449016555299161	0.0201428208216597	0.00919915951741326	0.101639290572106	0.103276051140035	0.707597492701861	0.596898550682683	0.914384571988621	0.403101449317317																	NA	NA	2	0.233640823327354	0.596995447362361	0.764317183618177	8004
Chlamydomonas_incerta	1	1	1	0.182541553214994	-0.106325240100531	-0.00177768221899087	-0.0464691963572494	-0.0179767344975182	-0.0166068728726209	0.955880083930518	1																			NA	NA	1	0.135793587378496	0.332229968028101	0.431926753051337	4014
Chlamydomonas_reinhardtii	1	1	1	-0.00644413072194556	-0.245982415126004	-0.0174905258012959	-0.041379803592007	-0.032467557415182	-0.0321184301184136	0.944560873062438	1																			NA	NA	1	0.127111344222836	0.317970179219383	0.4158936991429	191167
Chlamys_farreri	2	2	2	0.296522917662279	0.623854609589759	0.0320645932428557	-0.00843410763904234	0.177389529000541	0.191799142873583	0.455922776613017	0.442021949430863	0.650588863090643	0.557978050569137																	Modes too close	1	1	0.303073307400875	0.79057199772039	0.975304795220656	2844
Chlorocebus_sabaeus	2	2	1	0.367685965057832	0.496065878352735	0.10108778440117	0.10909516338088	0.0999097330675349	0.115445898763642	0.116393976859409	0.0916186822925196	0.328468528469452	0.90838131770748																	NA	NA	2	0.211792954666284	0.572973590537086	0.701253470260948	35215
Chlorokybus_atmophyticus	2	2	2	0.0929886547691935	0.233165259823276	0.0128863460618204	0.00700266610014082	0.0347993499019531	0.0378474626803899	0.7793120172185	0.475315490509985	0.817526657907442	0.524684509490015																	Modes too close	1	1	0.154648235970313	0.39668868235989	0.504496825683466	23146
Chondrus_crispus	1	1	1	-0.0746982595177899	0.317410136540934	0.0208666020342001	0.0552292513237573	0.057520001703091	0.0592790743130716	0.980664233645298	1																			NA	NA	1	0.172182212557691	0.43771646618924	0.567131379388413	3888
Choristoneura_fumiferana	1	1	1	0.0451408401822816	-0.174859355685048	-0.0327419182729939	-0.0679179946881284	-0.0646440624837645	-0.0770322055414919	0.978722111700425	1																			NA	NA	1	0.344557658694023	0.895627334037864	1.15446788937824	63806
Cicer_arietinum	2	2	2	0.407909856407502	0.531610517339235	0.100848838893967	0.106844478319336	0.162257115141008	0.183248338765266	0.486720462403344	0.67676375001566	0.872914846910674	0.32323624998434																	NA	NA	2	0.318698639304574	0.825490476043148	1.02779705379367	39425
Cichorium_intybus	1	1	1	0.284988706567562	0.0851711206694349	0.0525366768834301	0.0251751503919472	0.0128049814164293	0.0339715784305276	0.73103930299721	1																			NA	NA	1	0.255829411865322	0.6638992482225	0.839193961061693	53048
Cimex_lectularius	1	1	1	0.145012137109463	-0.0970086564476113	0.00292898596870611	-0.0122755884959846	-0.0315489493854602	-0.0348635190915306	0.918671189188298	1																			NA	NA	1	0.291474728711477	0.735722160618166	0.964268925911522	6403
Ciona_intestinalis	3	3	3	0.282446743455186	0.411776739991347	0.0726764721908646	0.0610606202581537	0.114957976339382	0.137473195290188	0.681965635967912	0.567308040668761	0.903179973071366	0.243597944824729	1.13982786857739	0.18909401450651															NA	NA	3	0.299795402547001	0.784940163971446	0.961042455846215	1164557
Ciona_savignyi	1	1	1	0.162089585123624	-0.0801642121895337	0.00712803251417981	-0.00776358313877446	-0.0294191215516667	-0.0335686189658512	0.893155472665025	1																			NA	NA	1	0.316908881247911	0.821021725188393	1.04368212194175	72471
Citrus_aurantiifolia	1	1	1	0.15385978535969	0.191325281231564	0.0414685443223388	0.0384423730283548	0.0417146210358312	0.049168158868796	0.678857266121536	1																			NA	NA	1	0.232449141491784	0.606280732905473	0.736075838231644	8095
Citrus_aurantium	1	1	1	0.375549032185024	0.41941276234416	0.100031507727817	0.097581763689509	0.0963203331238113	0.121233334560957	0.549004937428639	1																			NA	NA	1	0.246440066638766	0.645566926966594	0.786619496604239	14394
Citrus_clementina	2	2	2	0.341116735443762	0.240246213991302	0.0625993091352731	0.0364371743435252	0.050958384913957	0.071182117864599	0.58502218665133	0.393611016240805	0.634130712150588	0.606388983759195																	Modes too close	1	1	0.250507717076786	0.655231267914201	0.818642654206581	116914
Citrus_jambhiri	1	1	1	0.773160987302668	0.497284011320164	0.214391690966237	0.210717064346691	0.11193278900769	0.169979995123932	0.420405961792032	1																			NA	NA	1	0.259642064200016	0.673584271365634	0.82908617817656	1009
Citrus_latifolia	1	1	1	0.218756630345775	0.129384875590161	0.0560910575249324	0.0563142356929946	0.0257413457268145	0.0370218914214345	0.653026194398801	1																			NA	NA	1	0.223113941012091	0.585586989027568	0.717012374856956	8672
Citrus_limettioides	1	1	1	0.599074547390557	0.560060058922296	0.162190017438557	0.168284600865195	0.118356893959307	0.152634110345516	0.513338834840662	1																			NA	NA	1	0.228763902771408	0.585095278958509	0.731660364738302	8115
Citrus_limon	1	1	1	0.863127511394624	0.242947380447164	0.124249718719488	0.0421056164382034	0.035432405947656	0.0740665817549152	0.493510414856766	1																			NA	NA	1	0.244804426558544	0.588399917796879	0.825078384917718	1337
Citrus_limonia	1	1	1	0.660872003302578	0.613184201973107	0.193872885055652	0.194985071957297	0.133872427896619	0.187819493108879	0.488836127427601	1																			NA	NA	1	0.241120438267469	0.625433285939236	0.777900918213384	10798
Citrus_macrophylla	1	1	1	0.701427064684403	0.426870417046067	0.247195978345576	0.26804583033696	0.0995593364343453	0.167573077105149	0.576111385946355	1																			NA	NA	1	0.272229366190045	0.694655062964934	0.879544787549342	1810
Citrus_medica	1	1	1	0.826248443612948	0.376546051574607	0.186999424566507	0.148097735311838	0.0678405022016548	0.136782287005336	0.478006638441436	1																			NA	NA	1	0.240663939906786	0.625098391310521	0.824861096498572	1112
Citrus_reshni	1	1	1	0.702062881561027	0.481632356673411	0.148329785841768	0.114149041276178	0.094908127775916	0.139662109800938	0.467056200264359	1																			NA	NA	1	0.232198664628427	0.584758134701729	0.776898575522767	5639
Citrus_reticulata	1	1	1	0.392232940419793	0.54310260489421	0.115665888057488	0.112501165136252	0.119281788598544	0.151921316614908	0.535252596639618	1																			NA	NA	1	0.233812383582835	0.616452882463435	0.752691870396634	55508
Citrus_sinensis	1	1	1	0.551863811562204	0.477184721629908	0.134656356552862	0.114663590120983	0.0987586477889929	0.139923769861296	0.509173292996364	1																			NA	NA	1	0.234834594345955	0.610915685051232	0.771721343819347	208843
Citrus_sunki	1	1	1	0.509132464855242	0.562431644169346	0.147367611555873	0.147390957846737	0.123666555853393	0.160426055014097	0.52997572341452	1																			NA	NA	1	0.236680877500924	0.616387607109703	0.754885947782488	5092
Citrus_unshiu	1	1	1	0.662885925502802	0.511433722900549	0.153353251058635	0.12583377288773	0.112172678581088	0.163622653504673	0.463401426935924	1																			NA	NA	1	0.25416398522877	0.651641186980389	0.848619699313214	17806
Claviceps_purpurea	1	1	1	-0.297886894859353	-0.23401041050964	-0.0429681823160597	-0.0345940646985247	-0.0339751300966807	-0.0391524043557053	0.960307032330158	1																			NA	NA	1	0.160270464899931	0.387301314392364	0.52389994555993	8297
Clonorchis_sinensis	1	1	1	-0.0679651124015679	0.210024917296863	0.00383854712087745	0.0340143758622135	0.0365664811899695	0.0324486684023554	0.892170150968683	1																			NA	NA	1	0.160329083443493	0.40478501637674	0.533646133496871	81162
Clytia_hemisphaerica	3	3	3	0.284584762368551	-0.187573784372527	0.0374798940427782	0.00333773585964372	-0.059759654824909	-0.0414841631905688	0.666492032503171	0.332329047795345	0.793202179549729	0.16835711910831	0.87388672906614	0.499313833096344															Modes too close	2	1	0.268261747661128	0.694790692639305	0.882531271002734	85758
Coccidioides_posadasii	1	1	1	-0.126351139408807	-0.00257081561276071	-0.0165497663789634	-0.00581443090068237	0.00145752803154131	-0.00187440109878612	0.934191243322963	1																			NA	NA	1	0.143334921482568	0.361303002041507	0.475014770303336	108421
Cochliomyia_hominivorax	1	1	1	0.741564409630505	0.237386370053412	0.119862503078043	0.0774799496238751	0.0418325396143556	0.0811431246729938	0.82371970914424	1																			NA	NA	1	0.255949556550116	0.621633755082337	0.859979175354945	18632
Coffea_canephora	1	1	1	0.663083039341096	0.517175052171743	0.155955112813778	0.149200434377511	0.0972039279740954	0.138038792073355	0.41648931150169	1																			NA	NA	1	0.212262493630804	0.543970537880526	0.706916424317788	66942
Coleochaete_scutata	2	2	2	0.194839378899319	0.844090917927647	0.10203557023463	0.116922822155161	0.189506935850435	0.201793453342274	0.478521248801013	0.593338802454249	0.841362252464139	0.406661197545751																	NA	NA	2	0.226493974037438	0.581306597154438	0.699885527912572	5025
Coprinopsis_cinerea	1	1	1	-0.0244016272793488	-0.115740582197407	-0.0151551791481829	-0.0259942460211353	-0.0159325337135794	-0.0175502217096422	0.963931781071939	1																			NA	NA	1	0.135969710877275	0.345903289499966	0.451722728178941	15406
Coptotermes_formosanus	1	1	1	0.658733440291645	0.663068915902305	0.203074640014618	0.212280521901868	0.175523520771116	0.234909690819956	0.347969609246854	1																			NA	NA	1	0.28537277742625	0.746836702818805	0.915296987570746	127125
Cordyceps_militaris	2	2	2	-0.547048072538528	0.1171436265998	0.0278382540238963	0.199625231696277	0.0385835887889094	0.0304519936551213	0.994339271338984	0.709370469452874	1.16743946278997	0.290629530547126																	Modes too close	1	1	0.177360853956734	0.423159365080507	0.568058852942009	4587
Coregonus_clupeaformis	1	1	1	0.496809071477568	0.201777909708141	0.0867571433713588	0.0468986556014079	0.0246241565330201	0.0453607717884072	0.370784038935122	1																			NA	NA	1	0.168070057888813	0.434161520338632	0.559045990154286	10037
Crassostrea_gigas	1	1	1	0.386843162529967	0.672596277561836	0.109000151157389	0.103961802129937	0.175911589045857	0.208038384702706	0.398934229958708	1																			NA	NA	1	0.274017105670678	0.72357045754443	0.870904712836032	200117
Crassostrea_virginica	2	2	2	0.04896254254044	-0.744454196030282	-0.0378946474845938	-0.0503889310004507	-0.189665756643041	-0.206543552088811	0.660679756481054	0.613494114911279	0.839797927201931	0.386505885088721																	Modes too close	1	1	0.254832369338741	0.651210485065027	0.83188477808461	13589
Crocus_sativus	2	2	2	0.264778984376945	-0.332496071252659	0.0260505034662439	-0.0375472252155388	-0.101947581437033	-0.0764320253213941	0.516588759815844	0.326238851821176	0.818226471795591	0.673761148178824																	NA	NA	2	0.264184802252963	0.677123106588828	0.849369157981843	5762
Cryptococcus_laurentii	1	1	1	-0.200495724146634	0.00290380969945237	-0.013776768194952	-0.00128409873176158	0.00198896619888922	0.00107162436269848	1.11127951730162	1																			NA	NA	1	0.125135867518834	0.300135752021137	0.39744801101969	6742
Cryptopygus_antarcticus	1	1	1	1.33469009887256	0.212187134948414	0.124409498981036	0.0437206606860969	0.0285909368839298	0.0532905330113442	0.746218829695504	1																			NA	NA	1	0.257807584800779	0.539628349346174	0.84383470411012	3340
Cryptosporidium_parvum	2	2	2	0.255569204974797	-0.144611754668984	0.0330906054957838	0.00435487089547542	-0.0457314200712717	-0.0276808328712159	0.541539891043322	0.490290664329646	0.638113074074886	0.509709335670355																	Modes too close	1	1	0.261422392176937	0.66203799039751	0.915105619905519	58545
Cucumis_melo	2	2	2	0.374838985297822	0.208542499224587	0.0892615732147576	0.0934427753497772	0.0466111201159447	0.0613409529631121	0.61508955680532	0.687141584541027	0.810023105295751	0.312858415458973																	Modes too close	1	1	0.255084497511911	0.655040577074415	0.847851000940695	126816
Cucumis_sativus	1	1	1	0.478901605942208	0.365230107268677	0.137075270694546	0.146172666576221	0.0903774824846519	0.127352968708957	0.58198278909141	1																			NA	NA	1	0.273751471048037	0.70352993716409	0.885305065012493	7264
Culex_quinquefasciatus	1	1	1	0.117001248669134	-0.14006152242447	0.0176146472128258	-0.0130217379077125	-0.0358778084193512	-0.0209258247239603	1.14469017255825	1																			NA	NA	1	0.215813712801793	0.543305058609121	0.690905437175205	166435
Culex_tarsalis	2	2	2	-0.0700075930439522	-0.0938752268520454	-0.0298372825760196	-0.138535130716676	-0.0423426855642206	-0.0211641059261476	0.754382376126782	0.285193240707274	1.04785968880527	0.714806759292726																	NA	NA	2	0.253997970735669	0.608647094644444	0.734111635456267	1312
Curcuma_longa	3	3	3	0.0725292060737859	0.621485970004868	0.0150290057521367	0.0192602265255085	0.17246801322524	0.17171112103931	0.585649390660642	0.499699640180589	0.881364314473819	0.233813623752316	0.98986110031424	0.266486736067095															Modes too close	1	2	0.277323862612241	0.72147340425052	0.871695444698498	12273
Curvularia_protuberata	1	1	1	0.0253263682222118	-0.0469544109671574	-0.00926124416619384	-0.0244776613824839	-0.0103926501769337	-0.00378151952120276	0.918702483008427	1																			NA	NA	1	0.193837533469211	0.504570878283127	0.640182703290566	2913
Cyamopsis_tetragonoloba	2	2	2	0.249076172455934	0.338993224891906	0.0437957684741421	0.0442773159070002	0.0822575531198857	0.0892711769205784	0.520143309861416	0.514686115213858	0.664909302387721	0.485313884786142																	Modes too close	1	1	0.252043571624877	0.643207970155132	0.825619289807563	15968
Cycas_rumphii	2	2	2	0.42243549094156	0.758048800125239	0.117255574403527	0.103580481769545	0.204163703397656	0.238367961843083	0.376762561157918	0.552195725540776	0.699016705524513	0.447804274459224																	NA	NA	2	0.283282814595298	0.73420423178319	0.905605681223694	20734
Cynodon_dactylon	2	2	2	0.260358461640431	0.447053451589891	0.0757104599446362	0.0988337113516984	0.114306139273676	0.118460574172732	0.601347577482303	0.661216225860311	0.909234873958222	0.338783774139689																	NA	NA	2	0.255942214254707	0.649307658750147	0.801594043077403	18594
Cyprinodon_variegatus	1	1	1	1.1452989819179	0.382208945032382	0.161636218706478	0.0908935153947615	0.0661457518534448	0.106195030130427	0.381985333288453	1																			NA	NA	1	0.242196410714738	0.556389802638078	0.817128514032713	6256
Dactylis_glomerata	1	1	1	0.526044271821257	0.482753839227668	0.174006125980412	0.1991769651238	0.102861440653496	0.147604789964045	0.525966019885961	1																			NA	NA	1	0.230894955330153	0.608213051266142	0.751077687040855	65417
Danaus_plexippus	1	1	1	0.0959121513995426	-0.0390875098973791	-0.00857264763462043	-0.03763704063569	-0.0162601771373656	-0.0179374992154446	1.00483615731419	1																			NA	NA	1	0.303615038349941	0.78217740663854	1.04647455411249	19440
Danio_rerio	1	1	1	0.366720284974716	0.219395825487701	0.0718108418227555	0.0673951962503839	0.0419737950879078	0.0587466639898929	0.530405315668635	1																			NA	NA	1	0.219062636088338	0.562466839493571	0.732805017450691	1380240
Daphnia_magna	1	1	1	-0.185441745910758	-0.0244497395186674	-0.0371793786302369	-0.0024700115809789	0.00287834276581556	-0.0165714279555801	0.897312185815663	1																			NA	NA	1	0.256558709270663	0.660793949266817	0.864840744621278	14165
Daphnia_pulex	1	1	1	-0.00291512392709797	-0.181962988625157	-0.0513791635641505	-0.0828192242048192	-0.0543399527414297	-0.0706566048834908	0.930165028049405	1																			NA	NA	1	0.290073946713919	0.744599612944864	0.948468205844903	146833
Deinagkistrodon_acutus	1	1	1	0.681354690106214	0.558344695236005	0.18905944845818	0.216978433617641	0.121344611152457	0.157104721948588	0.358035523967093	1																			NA	NA	1	0.233997371125098	0.591247582614243	0.771362321557488	7108
Dendroctonus_ponderosae	1	1	1	0.170823967478698	0.082989216814307	0.0211113156306817	0.00648039228971988	0.012191973191534	0.0160986118479404	0.81142845592756	1																			NA	NA	1	0.184261975870209	0.471879672180037	0.604222176956367	183400
Dermacentor_variabilis	2	2	2	0.263215572688808	-0.297989088537428	0.0317577291016533	-0.0232591352570623	-0.100590123079328	-0.0833630285831404	0.466896419154518	0.431511192321427	0.771803749080043	0.568488807678573																	NA	NA	2	0.289421829932625	0.743847072889487	0.926620307428773	1779
Diaphorina_citri	2	2	2	0.0118714335185197	0.333077540287495	0.0299153652061266	0.0908182137291186	0.0987995781195712	0.0902930598360815	0.679590724659045	0.574562545932902	0.881655754894595	0.425437454067098																	NA	NA	2	0.276138245894544	0.719090791937622	0.953849084899173	18527
Dipetalogaster_maxima	1	1	1	0.540186635803288	0.142715389648635	0.0789814870123626	0.0318394681990569	0.0177952379483752	0.0440154821199169	0.774719928477909	1																			NA	NA	1	0.215385300513132	0.52200292600127	0.707460803455204	2278
Dirofilaria_immitis	2	2	1	-0.0776400685904447	-0.238797276272595	-0.00514881614511927	-0.0221170518566281	-0.072920870688522	-0.0634797485150178	1.10792697001454	0.949818610909395	1.60239056114582	0.0501813890906053																	NA	NA	2	0.293606051278008	0.690504087784706	1.00061734112069	3367
Dissostichus_mawsoni	1	1	1	0.998955300116302	0.195187372190339	0.103617649605241	0.0561438229999058	0.0253024822489205	0.048367761275603	0.479365651023543	1																			NA	NA	1	0.200687408969663	0.47105629572601	0.620371304157548	34280
Ditylenchus_africanus	1	1	1	0.0424445964799053	0.16555651527538	0.0362901957061342	0.0439932186852324	0.0390227803978997	0.0504121067740686	1.01470910186066	1																			NA	NA	1	0.246238867583242	0.620263022481256	0.795694346383096	2973
Drosophila_ananassae	1	1	1	0.479111564782655	0.233895743807095	0.0655221948746461	0.0512796204260212	0.0328812293612974	0.0442160401862597	0.863417128882525	1																			NA	NA	1	0.165346504116983	0.39526773819881	0.536759841765816	22986
Drosophila_auraria	1	1	1	0.206170804231088	0.0817462915340459	0.0346562104162495	0.0187743329286088	0.0122753971570733	0.0208588192544312	0.9184396099249	1																			NA	NA	1	0.207379422524475	0.508105873801878	0.687139448223306	35351
Drosophila_erecta	1	1	1	0.332667277928533	0.0122007127714497	0.0357931242325388	0.00208630439798613	-0.0032650573927514	0.00438278214893195	0.925374473483094	1																			NA	NA	1	0.146096387120626	0.356352432531299	0.479122187341016	22527
Drosophila_grimshawi	1	1	1	0.136659364408244	0.0696764772037551	0.0245189228539371	0.0208517594045887	0.00953978762919383	0.0132242212121041	0.949105476624176	1																			NA	NA	1	0.162075515009305	0.408614479185453	0.533681500706216	21050
Drosophila_melanogaster	1	1	1	0.982451376925164	0.21075394631529	0.11590635185223	0.0647164712957472	0.0319803251411468	0.0687551407248395	0.945036465751913	1																			NA	NA	1	0.246049993070672	0.563969146035195	0.786209005184562	521273
Drosophila_mojavensis	1	1	1	0.198160911846347	0.126074679282153	0.0384233640957854	0.021491349911367	0.0176257871005245	0.0255531104133873	0.953709709179451	1																			NA	NA	1	0.175300485507184	0.420408339028804	0.561598748701434	19667
Drosophila_pseudoobscura	1	1	1	0.132412291652112	0.09304669523993	0.0225226522037608	0.00803610143937608	0.0101377402643418	0.0141011469485199	0.830522595393228	1																			NA	NA	1	0.133459536818722	0.331170929272772	0.430236981997525	34877
Drosophila_sechellia	1	1	1	0.320329021741729	0.0987536469457723	0.04066761582077	0.0215546126402783	0.0156435759783842	0.0258959194451411	0.914020545835531	1																			NA	NA	1	0.220182949053672	0.536483017795014	0.7233936815179	36479
Drosophila_serrata	1	1	1	0.293437947557423	0.176044397919988	0.0375035438689651	0.0163289546452388	0.0262223824342955	0.0328357296593819	0.8675100359276	1																			NA	NA	1	0.176428699948285	0.427115822237826	0.566563194504555	9282
Drosophila_simulans	1	1	1	0.226990642369926	-0.0263172088703166	0.0401501724917151	0.0136727705359382	-0.0118870582778736	0.00194235843241819	0.932481725548044	1																			NA	NA	1	0.206376549124552	0.516522127817972	0.679692321656067	110057
Drosophila_virilis	1	1	1	0.297644749337351	0.140542003086643	0.0414394387126675	0.0252800770812651	0.0187161972505161	0.0262462807715608	0.969137417770919	1																			NA	NA	1	0.162627820985342	0.399355285101168	0.528411299387116	22602
Drosophila_willistoni	1	1	1	0.463251003179658	0.08669540301196	0.0583833169643031	0.0346306274804991	0.0100846197211911	0.0256398498097528	0.84896694371609	1																			NA	NA	1	0.205956065620154	0.488325157872311	0.667314881523861	23622
Drosophila_yakuba	1	1	1	0.382417350604058	0.00619599744726309	0.0139712518064217	-0.0393628075878722	-0.00650158567514558	-0.00300824007238354	0.896509476683716	1																			NA	NA	1	0.206837165587243	0.501704670239307	0.679387416086205	8987
Dugesia_japonica	1	1	1	0.421501162883974	0.308724171809802	0.10974612207128	0.127524595484689	0.0697165346852124	0.0962282575690672	0.734508073159564	1																			NA	NA	1	0.248935104921128	0.630392183976267	0.825367868508108	59446
Dunaliella_salina	1	1	1	0.77156720348798	0.0151112367284383	0.0483184073659058	-0.00904705654519588	-0.00605441245078486	0.00521917173967368	0.543889456915789	1																			NA	NA	1	0.156366622415287	0.372412988232839	0.493712921890027	6517
Echinococcus_granulosus	2	2	2	0.0911972035697884	0.323168714303248	0.0407278487869674	0.0463744795533324	0.0535333607946943	0.0621041784608711	0.843141389425569	0.535039410531968	0.93508773055488	0.464960589468032																	Modes too close	1	1	0.170383337653045	0.425635739268707	0.554841790094808	9527
Echinococcus_multilocularis	1	1	1	0.174937632046521	0.123705582712829	0.0517243776578856	0.0427397053891272	0.0162099890973024	0.0245402980716295	0.849821865861206	1																			NA	NA	1	0.164143156285835	0.409592813254018	0.516076834578873	1143
Ectocarpus_siliculosus	1	1	1	0.00655167096397333	0.142877627115722	0.0102863688958811	0.0192987975315403	0.0201679256734928	0.0210381971485392	0.98624267970603	1																			NA	NA	1	0.13914225025575	0.351173816293501	0.46367671963	62553
Eimeria_acervulina	1	1	1	-0.244616139710259	-0.315715240738112	-0.0846331079303076	-0.0910709487165103	-0.0611423604691517	-0.087881507486841	0.829995522312579	1																			NA	NA	1	0.210708549735715	0.549132427048719	0.70077972702092	16000
Eimeria_maxima	1	1	1	-0.519165098285617	-0.240357174269717	-0.126976881092711	-0.103474970158452	-0.0391100202887662	-0.0850191940335217	0.787786616242497	1																			NA	NA	1	0.226454742812333	0.558442620921694	0.780766278121795	15603
Eimeria_tenella	1	1	1	-0.0391701695006071	0.0654159297600756	0.0109272923816739	0.0282466197076884	0.0133830301452111	0.0151563247004481	0.823099848952343	1																			NA	NA	1	0.184136733771117	0.465778653971521	0.609785815622016	59317
Elaeis_guineensis	1	1	1	0.566765860143436	0.600043475548847	0.165051583713029	0.16106738656984	0.147150721026751	0.19756537256432	0.404317344005817	1																			NA	NA	1	0.267171239910336	0.699560839736881	0.864865502368754	38268
Elaphe_quadrivirgata	1	1	1	0.625744548305165	0.458673983998857	0.210178678428378	0.271294241059021	0.0877391697784776	0.117105602053288	0.332898323511942	1																			NA	NA	1	0.197426104225839	0.504743018558945	0.605651187853983	191
Emiliania_huxleyi	1	1	1	-0.407380773204278	-0.183851079117176	-0.0532037948835418	-0.034574877457243	-0.0184775367793599	-0.0251253653926673	1.15703486322764	1																			NA	NA	1	0.121215110017977	0.296272679143975	0.389486660129994	60659
Endeis_spinosa	1	1	1	0.494517672766459	0.0700217316554288	0.0812986445961127	0.0270885081088814	0.00129746244610751	0.0284811398458265	0.567175803859082	1																			NA	NA	1	0.206147435262366	0.524263749007983	0.676540827489203	4019
Entamoeba_histolytica	2	2	1	1.67623982828549	0.149768107571574	0.177832819673963	0.00347459009788118	-0.00470314619337142	0.052735340015393	0.257117356425004	0.918536774928638	0.504822054548022	0.0814632250713621																	NA	NA	2	0.178293310573183	0.409394018933055	0.565310120681104	19022
Ephedra_distachya	1	1	1	0.403978374496209	0.738990470907937	0.161888148727518	0.187479891935636	0.190650435787524	0.230431306406218	0.407414104547923	1																			NA	NA	1	0.264155095605101	0.693297748278435	0.847825181422104	4930
Epichloe_festucae	1	1	1	0.0357983414410005	0.0211622427783137	0.00999879735633664	0.00919902479342408	0.00202589208948167	0.00371549607171329	0.932135626816406	1																			NA	NA	1	0.117689284507532	0.297566280610942	0.387082969103558	34370
Equus_caballus	1	1	1	0.642442650122603	0.523591238128089	0.136451533022653	0.095699114322303	0.101733592750418	0.144428418168038	0.322041274030371	1																			NA	NA	1	0.224348554209118	0.589623774347257	0.729348002722424	36693
Eriocheir_sinensis	1	1	1	-0.169504943204016	-0.198631702945304	-0.0747986708648799	-0.103674890741643	-0.0450672802511172	-0.0672939605167863	0.738110913734718	1																			NA	NA	1	0.234364511934553	0.595796677249407	0.77817514740106	15922
Eschscholzia_californica	1	1	1	0.252061727929934	0.195353146460177	0.059797701414588	0.0537513662298906	0.0365854789400955	0.0550899990377566	0.539318126609808	1																			NA	NA	1	0.214910547401604	0.542411957886293	0.724927529403731	15979
Eucalyptus_camaldulensis	1	1	1	0.358568993460909	0.0525537451794699	0.0797313397221723	0.0611583180743217	0.00323731164203123	0.032151909271382	0.661798499082903	1																			NA	NA	1	0.228449151189615	0.597052979087127	0.755835987825461	54778
Eucalyptus_globulus	1	1	1	0.193340577795497	0.23396242164166	0.0511722927750663	0.0635033836834848	0.055587592567464	0.059521380354754	0.72051669032634	1																			NA	NA	1	0.243202726898297	0.627963202229312	0.787286658623438	27596
Eucalyptus_grandis	2	2	2	0.0419591242252877	-0.0103003367698826	0.0114562696672256	0.0214013710731052	-0.00155870495717203	-0.00174519172555831	0.665709376001914	0.376979971090928	0.811260453755905	0.623020028909072																	Modes too close	1	1	0.252122910176486	0.658371174158784	0.821263744801601	42090
Eucalyptus_gunnii	1	1	1	0.429972460822463	0.136351732249275	0.0825432334922718	0.0513629745325754	0.0204703187543879	0.0464792588859896	0.715820414855963	1																			NA	NA	1	0.232737522333893	0.589107759904199	0.766694186284267	18158
Eucalyptus_pellita	1	1	1	0.205138477619997	0.521312752421081	0.069933268942104	0.0797695995329658	0.128711174436377	0.144294170328062	0.605630433626635	1																			NA	NA	1	0.25285877497648	0.658424707125416	0.819675721137913	8743
Eucalyptus_tereticornis	2	2	2	0.25939929045724	0.776882488666676	0.0411776883974107	-0.0139829037129767	0.194020012265726	0.220551781060494	0.483691354983527	0.436075017405672	0.712228051876319	0.563924982594328																	NA	NA	2	0.267643058488462	0.710933389673471	0.859794042751176	1129
Eucalyptus_urophylla	1	1	1	0.307550506840442	0.410876070013133	0.0851293376407059	0.0831764775603775	0.0993625174780445	0.12211827446116	0.599481098168855	1																			NA	NA	1	0.257956300519567	0.671335794991959	0.850185631727775	7273
Euglena_gracilis	1	1	1	-0.0439653616579435	-0.000453056390384852	-0.0130666738389309	-0.00249038703220324	0.00182271227774444	-0.0037563124455382	0.745509168880786	1																			NA	NA	1	0.168431706538657	0.434985225335898	0.537666679006337	20682
Euprymna_scolopes	1	1	1	0.493102365600218	0.42619936816877	0.101550085766159	0.0672239768064567	0.110119968347934	0.149169951519357	0.576246120098668	1																			NA	NA	1	0.297947587461268	0.773339718652491	0.988006879545363	34864
Fasciola_gigantica	1	1	1	0.207234191916634	0.339953983533781	0.0962672792785663	0.159395800021541	0.0581509843448684	0.0711229009355743	0.943834229670087	1																			NA	NA	1	0.172115816898156	0.427247795467581	0.566150517986262	7375
Fasciola_hepatica	1	1	1	-0.182720887019435	-0.135831762650925	-0.0394411894540866	-0.0518894845767688	-0.0266296593710842	-0.0417091057234806	1.00375669623847	1																			NA	NA	1	0.208510697526716	0.524707496131462	0.721709497637439	1539
Fenneropenaeus_chinensis	3	3	3	0.39968586815616	0.126563483177803	0.0936736248871119	0.0846219113617791	0.0304048070269233	0.0453099358410949	0.430082244470359	0.294516003240172	0.639183781497235	0.454028085325774	0.97271470181143	0.251455911434054															NA	NA	3	0.317891656076366	0.818623407186676	1.03253411981399	7899
Festuca_pratensis	1	1	1	0.583030659970807	0.41733316759115	0.156053315375746	0.149710844275382	0.0724849871609783	0.113449798690342	0.537308201149583	1																			NA	NA	1	0.20083426034791	0.522257245575035	0.662461060055794	72228
Folsomia_candida	1	1	1	0.152399410280909	0.0854978326922055	0.0371629118659515	0.0210140332743513	0.0150985994670889	0.0307177448877584	0.934930811120793	1																			NA	NA	1	0.244274839675898	0.624727837850879	0.810172727497732	8357
Fragaria_vesca	4	4	4	0.459712564683783	0.614803320525898	0.13839080555768	0.154810288575016	0.148645607140296	0.193678695571506	0.457563877339623	0.416269342188555	0.569534444588146	0.31688727558176	0.805323433443829	0.15476777353955	1.01174309318514	0.112075608690135													Modes too close	1	3	0.253731990231928	0.676445512592556	0.823970503151578	46388
Fucus_serratus	1	1	1	-0.142928051457781	-0.00619787625204593	-0.0108672058526386	0.00473004951947728	0.00129434816053875	-0.000747065945793768	1.02986816948729	1																			NA	NA	1	0.174567122074492	0.421302867466133	0.590298250012776	7376
Fucus_vesiculosus	1	1	1	-0.0389531432969172	-0.120822818096849	-0.0273912194152545	-0.026560258159025	-0.0196217319566065	-0.024932277169317	1.0511104167248	1																			NA	NA	1	0.177955183359335	0.437821687915996	0.590301059079609	3861
Fumaria_officinalis	1	1	1	0.56252997340742	0.3577061571406	0.133912372980197	0.121096546095031	0.0715744104110025	0.115963461881587	0.503214955887834	1																			NA	NA	1	0.238516999124523	0.619765765572934	0.787394993994891	3365
Furcellaria_lumbricalis	1	1	1	-0.059499339127199	0.145557852204034	0.00041964165135762	0.0429452107393521	0.0414914230875258	0.0266168285408698	0.946946733858436	1																			NA	NA	1	0.240007046964763	0.624521040790096	0.79901127555218	3149
Fusarium_oxysporum	1	1	1	-0.151055959496489	-0.00769671191940161	-0.0316070262822941	-0.0279937967742987	0.000971890318149371	-0.00709070369212517	0.918452423309941	1																			NA	NA	1	0.168443824756076	0.434000290661914	0.552686433344286	8328
Fusarium_sporotrichioides	1	1	1	0.0385072479154656	-0.0316627934903682	0.00732182058998968	-0.00395226805960827	-0.00875125950857791	-0.00261893600413721	0.864448242635074	1																			NA	NA	1	0.210655055158507	0.536399247323867	0.699944804733131	6675
Gadus_morhua	1	1	1	0.296522664698894	0.0237970031724297	0.0503373027508249	0.0262027131873436	-0.00190133537213533	0.0125429445976399	0.607269056463021	1																			NA	NA	1	0.208171299626673	0.533734905454929	0.702048967765675	239877
Gallus_gallus	1	1	1	0.619396747196897	0.593749215983473	0.169832843207439	0.157876386700447	0.121271178066537	0.164494959859331	0.308972207985128	1																			NA	NA	1	0.22628948780356	0.592373545226866	0.734249243687712	582404
Gammarus_pulex	2	2	2	0.187629482058674	0.469646979418324	0.0281680570155116	0.00477276674088217	0.0881437495555841	0.103457157882148	0.727389103580536	0.458448329958052	0.846022178492229	0.541551670041948																	Modes too close	1	1	0.198392475980451	0.446928598497592	0.627744235283547	11471
Gasterosteus_aculeatus	1	1	1	0.0991916791547497	0.020976019049169	0.0240620616807813	0.0202688491818086	0.00165659714935085	0.0081021833005307	0.658992582122402	1																			NA	NA	1	0.156056152319856	0.393433489971004	0.5114055240909	275078
Gekko_japonicus	2	2	2	0.505768645081936	0.451359512251468	0.16590277547088	0.17968570552433	0.0985539401666204	0.128789464093289	0.326577998578664	0.732267358470532	0.642890355372638	0.267732641529468																	NA	NA	2	0.231783882656219	0.609650068127942	0.740751332889141	6732
Giardia_intestinalis	1	1	1	0.020873274005964	-0.362108461756688	-0.0207584552518424	-0.0568992732467861	-0.0541942004364675	-0.0532154336658155	0.8640914505799	1																			NA	NA	1	0.142827201004289	0.365065006243309	0.469041960262437	19461
Gibberella_moniliformis	1	1	1	0.0543709519499505	-0.0952152703808449	0.0024857321678095	-0.0143246098929319	-0.0155342530143023	-0.0124946120457717	0.88538273926557	1																			NA	NA	1	0.144939060243444	0.369977834031893	0.479077690923087	84616
Gibberella_zeae	1	1	1	0.0216954467305091	-0.079655439305696	-0.00856588928921699	-0.0299288232227689	-0.0144050882428238	-0.0130103652878207	0.897329198369576	1																			NA	NA	1	0.158992794486764	0.39963999020052	0.52848327493202	19936
Gillichthys_mirabilis	1	1	1	0.532799400214447	0.480635329747941	0.136115956028869	0.139530910774215	0.104420239574342	0.139966497478159	0.512637978852144	1																			NA	NA	1	0.237941074163085	0.614196229466758	0.772167690879813	4974
Ginkgo_biloba	1	1	1	0.680226337200841	0.531567134566783	0.160493417746643	0.130616244521986	0.106111748620159	0.157095102133899	0.365579228399595	1																			NA	NA	1	0.23100030785374	0.60462230731367	0.756042432876902	20336
Glaucocystis_nostochinearum	1	1	1	-0.0450835771564827	-0.0354764900533827	-0.0102822824102928	-0.0128887766722003	-0.00493135960387381	-0.00477534804636814	1.01880985553821	1																			NA	NA	1	0.145517335107673	0.368235325713873	0.478596446680344	8313
Glomus_intraradices	1	1	1	0.505435273833935	0.145675416682533	0.0640753600938234	0.0409003700447158	0.0296809375778612	0.0499534224321009	0.928405370209359	1																			NA	NA	1	0.281228453222492	0.680854212316243	0.920847341119698	44824
Glossina_morsitans_morsitans	1	1	1	0.169930957010152	0.0456191163447506	0.0251190744711466	0.0157238971186762	0.00776848001118657	0.0188260611421089	1.09256131958861	1																			NA	NA	1	0.260161611399211	0.618715344563915	0.835839060245826	72877
Glycine_max	1	1	1	0.719384073404687	0.54264518923155	0.183900570875849	0.158158845583673	0.134812088455657	0.205384942538094	0.396008822352015	1																			NA	NA	1	0.290754647648676	0.76906706522275	0.9673099450682	1088461
Gnetum_gnemon	3	3	3	0.273098929175808	0.547687091421742	0.0523826341926527	0.064394988298411	0.149532777954606	0.155066263105256	0.515449785581309	0.523489490874926	0.701366689600521	0.154218060012948	0.884335651166997	0.322292449112125															Modes too close	2	1	0.274736399001861	0.71192603112323	0.880667303953456	9481
Gobiocypris_rarus	2	2	2	0.109473919761183	-1.24731884647302	0.159120145731295	0.31275159969857	-0.299552311426802	-0.330612909233952	0.479622014258785	0.678274037066579	1.00354280482356	0.321725962933421																	NA	NA	2	0.27199373049982	0.699423061931354	0.784550413897182	7886
Gracilaria_changii	1	1	1	-0.498874691796459	-0.0129839284668676	-0.0385584747294232	0.012164892206877	0.00699535089079051	-0.00360089658145446	1.04118718625531	1																			NA	NA	1	0.211383802681418	0.51003665780074	0.677744963147493	7736
Haematobia_irritans_irritans	1	1	1	0.290303224701509	-0.0411244153941154	0.0205725089643079	-0.00270564397291849	-0.0108959383719279	-0.00732026042953537	0.892187970395443	1																			NA	NA	1	0.171901047922049	0.417380901663561	0.55443263107197	16758
Haemonchus_contortus	2	2	2	0.250215958324149	0.210633209512329	0.072464659208573	0.0575621596131388	0.0343297977099458	0.0562735974075871	0.766194994547115	0.277749654652541	0.887496732182602	0.722250345347459																	Modes too close	1	1	0.192279699720981	0.490161817446422	0.619995821943089	19876
Haliotis_asinina	2	2	2	0.331851821825321	0.498594969767192	0.0651809465495748	0.058982871373265	0.13685278587774	0.150975489556594	0.454317846646364	0.468864585785432	0.609260414167974	0.531135414214568																	Modes too close	1	1	0.286454837523886	0.760642356153477	0.929549340594647	8034
Haliotis_discus	1	1	1	-0.288278643751721	-0.265924354111661	-0.0983312988873487	-0.113970836787834	-0.0497260326754189	-0.0741062480849816	0.772808165562561	1																			NA	NA	1	0.209913940947489	0.530100382982102	0.710183903747298	7231
Haliotis_discus_hannai	1	1	1	-0.277231379010881	-0.132463256538557	-0.074908601293097	-0.0782993413992183	-0.0207683898312198	-0.0401058624510486	0.773251394156447	1																			NA	NA	1	0.2066377113448	0.496358691561048	0.702607924648077	5097
Haliotis_diversicolor	1	1	1	0.0217081243633786	-0.255675055257626	-0.0434421552114237	-0.0718059708855194	-0.0588601799435763	-0.0656558408583785	0.706429020771518	1																			NA	NA	1	0.223252104854485	0.581486347173473	0.722681338790822	7138
Halocynthia_roretzi	2	2	2	0.124489642949055	-0.319816614392063	0.0110160730602444	-0.00482285996096163	-0.0857814280748384	-0.0797170468280644	0.692605841732733	0.463758257810831	0.897126953696379	0.536241742189169																	NA	NA	2	0.256723740854851	0.660322502953698	0.846491398045286	112113
Hedyotis_terminalis	1	1	1	0.550218039681403	0.234083181760063	0.113398774361673	0.070756118378482	0.0423829599779956	0.0822261931459728	0.545225509250985	1																			NA	NA	1	0.252571957404061	0.649609095206085	0.839150672065268	4531
Helianthus_annuus	1	1	1	0.265345361025548	0.168156017481299	0.0546348050420028	0.0490015053591558	0.0355471061110711	0.0498443737553405	0.727036691163911	1																			NA	NA	1	0.245508205584007	0.621780359569126	0.827364068356472	123203
Helianthus_ciliaris	1	1	1	0.274413190081772	0.261128824988629	0.065769780405546	0.0613476000741414	0.0514391140802926	0.0681362213549137	0.713024164182229	1																			NA	NA	1	0.21875115105464	0.548426006139759	0.71921241360426	21252
Heliconius_melpomene	1	1	1	0.455290852474148	-0.238422982414281	0.00837935367569766	-0.0636214658296857	-0.091472037643377	-0.0775836282081699	1.04583375187956	1																			NA	NA	1	0.319975498253872	0.793653304037109	1.067039589981	5794
Heliothis_virescens	1	1	1	0.0639094246134622	0.035621789523158	0.0114398012915175	0.0135880575107288	0.0100540907321719	0.0131541172718862	0.910768827694257	1																			NA	NA	1	0.306959916993276	0.787655048003364	1.03897566144347	61458
Helobdella_robusta	2	2	2	0.41170882019067	0.483302704887662	0.0845912747095001	0.0743116465288037	0.124904076803394	0.153574074741257	0.734264064028038	0.478787827896548	0.867624803617235	0.521212172103452																	Modes too close	1	1	0.278717064190714	0.723596862966174	0.922332783511945	100453
Hemicentrotus_pulcherrimus	1	1	1	0.330445210686746	0.00333859840337598	0.0408575888842815	0.00178346308869846	-0.00951863262432473	0.00171471645765797	0.603235090607114	1																			NA	NA	1	0.262514137786631	0.679670615649421	0.843424331099812	2335
Heterobasidion_annosum	1	1	1	0.110668397308007	0.0515959262017251	0.0386686468185284	0.0320711527845616	0.00570360840706807	0.0193472282896332	1.05765414317394	1																			NA	NA	1	0.165697976006648	0.41998876050101	0.545559278920759	39531
Heterocapsa_triquetra	1	1	1	0.0058783800275167	-0.0731145351472332	-0.00887238487172974	-0.0114691648491635	-0.0104395668751721	-0.0109288489171169	0.964115063909381	1																			NA	NA	1	0.146040029082322	0.367635041379611	0.492070821189675	5451
Heterochone_calyx	1	1	1	0.0952911238269331	0.159133171753538	0.031621480421373	0.0508127007902528	0.0250680762757827	0.0261347481396157	0.724757392042501	1																			NA	NA	1	0.154610464782145	0.395677271820082	0.502342205746644	4779
Heterodera_glycines	1	1	1	-0.122128816273183	0.079544303014337	-0.00929070629972502	0.0221920880837611	0.0205163511713515	0.0115890837248476	1.08150397842669	1																			NA	NA	1	0.200619733615263	0.488900971442558	0.651712920891855	33507
Heterorhabditis_bacteriophora	1	1	1	0.0565354585427573	0.155610844772223	0.0235961090126071	0.0396904818032741	0.0334191441816017	0.0331439571408296	0.747734833646902	1																			NA	NA	1	0.211213075579696	0.5440511391669	0.698101332290137	50360
Hippoglossus_hippoglossus	2	2	2	0.227978403651716	0.269082935459857	0.0374289029075113	0.012985553669925	0.0452458460541946	0.0585040772961821	0.538929600760074	0.496376654110887	0.61584140773453	0.503623345889113																	Modes too close	1	1	0.188337695774985	0.486284313139226	0.624142528622119	19641
Hirudo_medicinalis	1	1	1	0.409486352020379	0.342017383162955	0.0732444049343382	0.0461176693828604	0.0979978637930936	0.119341689422599	0.56789979958029	1																			NA	NA	1	0.323947373082736	0.834939170701219	1.04159122560828	113210
Homalodisca_coagulata	2	2	2	0.363868817049926	-0.285286487188301	0.00784715444633953	-0.0869762688108648	-0.0830962726093321	-0.0651364147076858	0.531478557316111	0.434900147850056	0.712962998254306	0.565099852149944																	Modes too close	1	1	0.23849328128203	0.60701995136424	0.81381002796461	19650
Hydra_magnipapillata	1	1	1	0.500202578142616	0.48599356982102	0.110266809481036	0.0993246707553172	0.137783461120272	0.179326045089879	0.598677640403193	1																			NA	NA	1	0.310339472905317	0.799220416112851	1.00508255767624	168033
Hydra_oligactis	1	1	1	0.780477510874215	0.254936746491939	0.138648602560341	0.113773453557329	0.0657511601002917	0.110103500083552	0.766169034522696	1																			NA	NA	1	0.351758941037155	0.857217626400965	1.12642648475082	776
Hydra_vulgaris	1	1	1	0.500202578142616	0.48599356982102	0.110266809481036	0.0993246707553172	0.137783461120272	0.179326045089879	0.598677640403193	1																			NA	NA	1	0.310339472905317	0.799220416112851	1.00508255767624	168033
Hydractinia_echinata	1	1	1	-0.178493734958582	-0.533531570690846	-0.14124890623146	-0.205733887787562	-0.156214767712372	-0.198729880004147	1.04352946035451	1																			NA	NA	1	0.292008817477464	0.725844430378045	0.932013555550427	8083
Hyoscyamus_niger	1	1	1	0.654299748560388	-0.116203110333507	0.0397531761196482	-0.121317921425123	-0.0479202474878114	-0.0275206492816926	0.493644982474829	1																			NA	NA	1	0.211668244866747	0.524413516593327	0.72325697985669	2009
Hypocrea_lixii	1	1	1	0.256713497617266	0.217848740020607	0.0548893619197862	0.0441872239682085	0.0342226674786154	0.0425812414360902	0.896637231266707	1																			NA	NA	1	0.178377367592559	0.451409049304177	0.58860925425399	17596
Hypocrea_virens	1	1	1	-0.133117434074107	-0.0700121379107475	-0.0293286942037249	-0.0288585885288275	-0.00893701185334839	-0.0131094143314369	0.872573498740456	1																			NA	NA	1	0.150026180644272	0.380147264768911	0.493753920673271	35008
Hyriopsis_cumingii	1	1	1	0.0196196575245339	-0.159956428690148	-0.0893591452026259	-0.225139654407546	-0.0481160736327859	-0.0595908300222503	0.701062227860177	1																			NA	NA	1	0.244256865614217	0.640834892372909	0.852589753702811	9920
Ictalurus_furcatus	1	1	1	0.617092026788259	0.527732848597289	0.130712361397018	0.0978928986521019	0.121188915379547	0.161863279715347	0.394847294864268	1																			NA	NA	1	0.260640553889566	0.668975265705077	0.850422003466614	125465
Ictalurus_punctatus	3	3	3	0.559619016579	0.491092163748476	0.11381345066697	0.0648350232164942	0.10461681990865	0.144991363666101	0.303572009027366	0.237981075557069	0.40987221309413	0.368911039281281	0.618894493741539	0.39310788516165															Modes too close	1	2	0.247327795853431	0.633410374227812	0.798769940513309	329858
Ipomoea_batatas	2	2	2	0.397314232149849	0.412768431733608	0.122521151612995	0.136362511882113	0.119803707943756	0.157831311437319	0.580425208328187	0.73385270677814	0.940802317392949	0.26614729322186																	NA	NA	2	0.305481857830544	0.803748418724176	0.987055978674813	22048
Ischnura_elegans	2	2	2	0.328719819545019	0.69239992081046	0.0715392456418339	0.0441198112150814	0.176172746508048	0.197776913040677	0.409448500163317	0.549111349002485	0.678225243040656	0.450888650997515																	NA	NA	2	0.268908056580771	0.697471889665437	0.839824418326305	4193
Ixodes_ricinus	1	1	1	0.0427201517258786	-0.114778331337056	-0.0140911366968665	-0.0764482530715979	-0.0385070432789971	-0.0276970073537762	0.913238582108114	1																			NA	NA	1	0.260331999474386	0.660808226548297	0.88949470077916	1827
Ixodes_scapularis	1	1	1	-0.0606347396272632	-0.186583884886912	-0.0240311052370183	-0.0322562405822374	-0.0405100457364668	-0.0444569056655817	0.94598695533726	1																			NA	NA	1	0.220502732039509	0.558216324224563	0.730283341385045	191034
Jakoba_bahamiensis	1	1	1	-0.356090451495611	-0.0948786521112136	-0.0476774660312966	-0.0246075152519831	-0.00962048478192745	-0.0170563796552723	1.42674473468199	1																			NA	NA	1	0.155238804553368	0.37682106292145	0.495341091482092	3905
Jakoba_libera	1	1	1	0.00444901862771259	0.0596539928053279	0.0149307727352548	0.0345696011790086	0.0081117323550054	0.00778453729017603	0.717891763608592	1																			NA	NA	1	0.119162464452902	0.301134808698573	0.383247377475226	5130
Jatropha_curcas	2	2	2	0.554475543134325	0.664255585598924	0.159229287796931	0.148326226998393	0.157555029378745	0.212314127919793	0.40177703152707	0.883253337932093	0.978835962809186	0.116746662067907																	NA	NA	2	0.258770840255867	0.690633258408553	0.83732379371061	44292
Labeo_rohita	1	1	1	0.546154302324038	0.196069247229769	0.110732375238492	0.0686946310168036	0.0324112149257512	0.0672026179939368	0.532363167589242	1																			NA	NA	1	0.245677585276209	0.622328936889045	0.81307008338092	4406
Lagopus_lagopus_scotica	1	1	1	0.852297992380233	0.389667157912085	0.16054723522837	0.124456501847431	0.0750295094527966	0.122885712610187	0.412874402946972	1																			NA	NA	1	0.243482521050925	0.605658337577826	0.793182446264335	7784
Lama_pacos	2	2	2	0.692436279533916	0.326338833416359	0.213129174875969	0.264652899313772	0.065349150179188	0.0900573278186715	0.347051423405409	0.741009153136752	0.590584906362048	0.258990846863248																	NA	NA	2	0.218586281040832	0.56520462691168	0.719918591361187	4162
Laminaria_digitata	1	1	1	0.13947652045163	0.0152411975519811	0.00727927618927611	-0.00300668248596485	0.00110676897696838	0.00235732365804142	1.01725308874771	1																			NA	NA	1	0.179672319372915	0.429796556150021	0.583475031387039	2981
Larimichthys_crocea	1	1	1	0.218781828274464	0.10130851981634	0.0327221916374683	0.00460389964115423	0.0148204050293257	0.0222931857955003	0.574994021152309	1																			NA	NA	1	0.206387726257001	0.521648998051547	0.677394061706227	3828
Lates_calcarifer	2	2	2	0.615169285661411	0.376119294207345	0.117402861486069	0.0732872574631054	0.0646002776967756	0.101104975090478	0.3519207081051	0.491385173050739	0.410271815156081	0.508614826949261																	Modes too close	1	1	0.210332798516899	0.552510464065505	0.703517193726769	19019
Lathyrus_odoratus	2	2	2	0.4320606765877	0.598079774968548	0.0990778240743881	0.0623142197196757	0.158627160960584	0.209543134644603	0.563318043957465	0.503303812398432	0.753973191101539	0.496696187601568																	Modes too close	1	1	0.292284428536707	0.775996858422011	0.955682137067281	8672
Laupala_kohalensis	2	2	2	0.294390306590626	0.160348241716651	0.0661060935159727	0.0524134686280607	0.0417514607399364	0.0599672283104615	0.666530287872868	0.643954208779336	0.900816448205847	0.356045791220664																	NA	NA	2	0.314065150055743	0.82239663341188	1.01046009047961	14071
Leishmania_chagasi	1	1	1	-1.24289179111607	-0.282559170725051	-0.145946130160353	-0.054494458732478	-0.0350987758098567	-0.0748340668938799	1.03220253558793	1																			NA	NA	1	0.214913678858967	0.451210016526403	0.721013709111574	9667
Leishmania_major	1	1	1	-0.20010730001697	-0.169454925927157	-0.0568478212429594	-0.0608017591289573	-0.0277267593937749	-0.0411900940683849	1.02669163412849	1																			NA	NA	1	0.181605182465969	0.471616845952464	0.604482797555677	1902
Lepeophtheirus_salmonis	1	1	1	0.442412245796863	0.268625104623326	0.0966850568345854	0.0755176000606243	0.0504589934880229	0.0823626016927478	0.675530698772912	1																			NA	NA	1	0.228717166243441	0.583204286984521	0.766136253632193	124957
Lepismachilis_y-signata	1	1	1	0.578802506222113	0.0202257629653035	0.024449933023427	-0.0210213792734223	-0.00382691922433931	-0.0005623930222457	0.710595523462967	1																			NA	NA	1	0.232186864350553	0.560437732782181	0.736562179082448	4680
Leptinotarsa_decemlineata	2	2	2	0.121996238566919	0.508038108207113	0.0272890440087049	0.0426484635052263	0.12606062082227	0.124773363946837	0.670223610190487	0.580635192664741	0.919797285690166	0.419364807335259																	NA	NA	2	0.247760425778815	0.620022970601553	0.840013397433847	8483
Lernaeocera_branchialis	1	1	1	-0.109812034977107	0.046127483248184	-0.0165012354152374	-0.0122979394680682	0.0116818757794634	0.00699286716126957	0.984618790526297	1																			NA	NA	1	0.212894485961055	0.542449415527073	0.714112449384068	14770
Lethenteron_camtschaticum	1	1	1	0.0718757523739319	-0.201872032239829	-0.0474252350746464	-0.109231519918583	-0.0534695918538721	-0.0660006154522514	0.851298762193569	1																			NA	NA	1	0.245359618960163	0.583843695421873	0.814059072478907	8343
Leymus_chinensis	3	3	3	0.0240341058630204	-0.192268442957307	-0.0221652133664924	-0.0137915851942078	-0.0448075914570741	-0.0557109484951083	0.652605695542767	0.433275187065503	0.832862117247904	0.284583795272469	0.963352092090971	0.282141017662028															Modes too close	2	1	0.247853456101734	0.638154693082012	0.788101699225772	1469
Limnanthes_alba	1	1	1	0.740102315911605	0.146903287370718	0.110081466240307	0.104647663303218	0.0201600808925926	0.0483615529003298	0.690863472178912	1																			NA	NA	1	0.226475134154195	0.555399571799603	0.768016633482848	14417
Limonium_bicolor	1	1	1	0.339111378105389	0.35200198509907	0.072182093158385	0.0688866042765928	0.0790829420942158	0.0989718158470118	0.670196620272027	1																			NA	NA	1	0.240594512160361	0.621027143565596	0.776853346297604	4552
Limulus_polyphemus	1	1	1	0.13458547170495	-0.145397548150001	-0.0160053062724087	-0.0425191852865178	-0.0395260217180187	-0.0454761499064281	0.607862182622579	1																			NA	NA	1	0.246424696010522	0.646449066821778	0.797850234980855	7839
Lithognathus_mormyrus	4	4	4	0.364492463890289	0.713879440640893	0.0907647148513192	0.0774689412348066	0.13942906018223	0.165934425685253	0.407963137656777	0.384934195318083	0.500858787954001	0.290265894838312	0.675473580622066	0.204960266654519	0.851975316186792	0.119839643189087													Modes too close	3	1	0.205360545745789	0.541057114749106	0.646378129156368	7613
Litopenaeus_vannamei	2	2	2	0.394583116058433	0.415291159612504	0.0710579297514282	0.0535100296739425	0.114716622948588	0.134633341419219	0.499777488531356	0.482312563224611	0.643945818481572	0.517687436775389																	Modes too close	1	1	0.299333883619256	0.784387240637441	0.973975455805082	141666
Littorina_saxatilis	1	1	1	-0.234765245846568	-0.0355865061730158	-0.0499486296444341	-0.00584651949491916	0.00216949461969362	-0.023480368999668	0.710050891111446	1																			NA	NA	1	0.209109528254617	0.533768211349453	0.676445133201966	1247
Loa_loa	1	1	1	0.252083954533772	-0.284166990785753	-0.0753466840526243	-0.236921163214196	-0.087913164004337	-0.093481448881881	0.87374211989197	1																			NA	NA	1	0.254780842283388	0.657745087937866	0.840422581102095	3969
Locusta_migratoria	2	2	2	-0.0603098602206588	-0.755643262125097	-0.0995537695998229	-0.15103182404996	-0.239547131054029	-0.256044805264698	0.399292652628058	0.435169225966544	0.915784439267282	0.564830774033456																	NA	NA	2	0.306794059449849	0.8033452111226	0.956592457417269	41814
Loligo_pealei	1	1	1	0.618516085978661	0.480154147286002	0.138736408856686	0.132055941815995	0.130169965993445	0.166000415411862	0.490983240922921	1																			NA	NA	1	0.301647270741545	0.759997347231878	0.997512138123068	20458
Lolium_perenne	2	2	2	0.0812635537240779	0.701012139576258	0.0362760993405179	0.0518630527376224	0.181953836047577	0.187808127917051	0.584508659805973	0.662783239184761	0.984127231586721	0.337216760815239																	NA	NA	2	0.257549973486379	0.673423275338765	0.804657757784083	18739
Lottia_gigantea	1	1	1	0.567550162957344	0.37705071496453	0.12870304392521	0.115191373448168	0.0851752791984832	0.117241271149837	0.429044929702103	1																			NA	NA	1	0.260284523729119	0.675367889280468	0.853092225617431	247483
Lotus_japonicus	2	2	2	0.741322752153414	0.449724860190815	0.212135869424857	0.220824699198926	0.114974585366826	0.18613621667015	0.407088450129532	0.869673736060634	0.945924541404847	0.130326263939366																	NA	NA	2	0.298715722543679	0.786443533982221	0.990875664747442	228236
Lumbricus_rubellus	1	1	1	-0.0434435594214498	-0.143349201096554	-0.038157660885693	-0.0546031943577833	-0.0374254883045678	-0.0525606573961112	0.89838444390439	1																			NA	NA	1	0.266700431506098	0.6820387356747	0.894119773442559	19312
Lutzomyia_intermedia	1	1	1	0.763612215118817	0.332370934829667	0.130945252722189	0.19124756945972	0.0883883111472569	0.102849711135789	0.585242711925762	1																			NA	NA	1	0.273765246725201	0.686414936867853	0.921247396329521	1193
Lutzomyia_longipalpis	1	1	1	1.51658791672439	0.22889670148002	0.121760433557134	0.0757311471858487	0.0335929992040483	0.0608874731738827	0.730086146686327	1																			NA	NA	1	0.23376428765518	0.48267657346589	0.692496821008174	33887
Lutzomyia_umbratilis	1	1	1	0.842311397552868	0.525878189881586	0.114940272513453	0.0209954333430147	0.107746149995101	0.168767497657399	0.722941807627103	1																			NA	NA	1	0.254264131957421	0.641642478908977	0.795470278877171	1645
Lymnaea_stagnalis	1	1	1	0.954864159840975	0.497119849990319	0.233235767366546	0.239850141578147	0.0972761506428705	0.165858907457082	0.404265271603964	1																			NA	NA	1	0.235760194972053	0.603893187764028	0.772208172522494	11318
Lysiphlebus_testaceipes	1	1	1	1.93653507009944	0.595883279243904	0.258622957769103	0.213023780061054	0.26463752884706	0.426105334189707	0.456625001409596	1																			NA	NA	1	0.587429095122785	1.25202134758042	1.86730475540838	7315
Macaca_fascicularis	1	1	1	0.952084444002721	0.331186977068345	0.160377029178578	0.123125605209584	0.0539486895402533	0.0963528341659274	0.412405419819731	1																			NA	NA	1	0.221781644794746	0.551083091113377	0.739306173935218	158947
Macaca_mulatta	1	1	1	0.496827574640401	0.388045057268506	0.0994840505957355	0.0727685154568386	0.0669296661372456	0.089814489828723	0.358852770039961	1																			NA	NA	1	0.198431457284479	0.517770829492584	0.657787868825967	58601
Macaca_nemestrina	1	1	1	0.511321683982249	0.510065378946536	0.122189611260385	0.111717442028607	0.0895994097687	0.11639458367743	0.33628792517549	1																			NA	NA	1	0.193045226373228	0.502480945546351	0.640128940765316	34359
Maconellicoccus_hirsutus	1	1	1	1.18373867782026	0.320044908263539	0.116239051375602	0.0773089003298163	0.10465365541102	0.157288842645743	1.2596042042497	1																			NA	NA	1	0.423546383009122	0.960889545921508	1.3303440680813	7513
Macrobrachium_nipponense	1	1	1	0.351653995875536	0.224327980584909	0.0789883885322139	0.0552404894331122	0.04033700413494	0.0599969845322312	0.575335624237127	1																			NA	NA	1	0.219998652941696	0.566337366494318	0.719333380892949	8326
Macrobrachium_rosenbergii	1	1	1	0.189172956095752	0.268845591674957	0.0663541859700355	0.0919612418007779	0.0685059881457615	0.0704186613808711	0.534213995304139	1																			NA	NA	1	0.252571895161345	0.650320199241731	0.794253298356607	4360
Macropus_eugenii	3	3	3	0.631712096683217	0.533855356692708	0.142930290996862	0.125726976566304	0.0890153994546338	0.123161456392635	0.258359774441368	0.462984371691138	0.361391597160906	0.27045306420596	0.485483383643872	0.266562564102902															Modes too close	2	1	0.186067486654596	0.486582138528283	0.614582064150694	271787
Magnaporthe_grisea	1	1	1	0.0036564858879464	-0.122763855722864	-0.0110207312649729	-0.0210235639848039	-0.0210172619691271	-0.0225256651183995	0.931080029201884	1																			NA	NA	1	0.166886844698144	0.419075336008424	0.542464083247271	80433
Magnaporthe_oryzae	1	1	1	-0.254546117627579	-0.632002543823609	-0.126161153698162	-0.153807937460249	-0.159210006429111	-0.199183576039975	1.02370757370495	1																			NA	NA	1	0.257635552026462	0.672275573257233	0.818117335713623	3802
Mahonia_nervosa	1	1	1	0.771010320017514	0.321081375015486	0.120789764299566	0.0795241479585169	0.0509267001950435	0.0842514286140227	0.464565562087087	1																			NA	NA	1	0.204236069416779	0.495459640860671	0.659671958025843	4597
Manihot_esculenta	1	1	1	0.670547022411917	0.404015079688823	0.156490791772241	0.128533412925505	0.0770849147501421	0.129808359585964	0.40548303134091	1																			NA	NA	1	0.233184227255157	0.610836053050257	0.78410760862833	80405
Marsupenaeus_japonicus	1	1	1	0.154642973138454	-0.209976573527081	-0.0168518082650825	-0.0642974766142159	-0.081344605771021	-0.0775821318575323	0.912971136944329	1																			NA	NA	1	0.340496635098493	0.885628795987659	1.12912131540927	2840
Mastigamoeba_balamuthi	1	1	1	-0.343566075606766	-0.185243141126814	-0.0605675484171261	-0.0522595211169775	-0.0226804754255316	-0.0344255106936751	1.12542409024154	1																			NA	NA	1	0.14487395453806	0.35435851203858	0.463068297783053	17263
Meleagris_gallopavo	2	2	2	0.487177623682781	0.968843893979046	0.0626474224754067	-0.0819237774636117	0.195125039793499	0.252140359483592	0.277943538501744	0.387734691254461	0.5755444099686	0.612265308745539																	NA	NA	2	0.230312604711552	0.589766604227447	0.759229929977766	16747
Meloidogyne_arenaria	2	2	2	0.661000622531004	0.0701417421286351	0.0373192113986123	0.0164093018260407	0.0125895738603893	0.00455356819083097	0.78759808374137	0.653662269163305	0.96630761949872	0.346337730836695																	Modes too close	1	1	0.288046429138648	0.67513404303504	0.8822992184332	4618
Meloidogyne_chitwoodi	2	2	2	0.535619774110378	-0.0680229866873972	-0.0162566360095952	-0.116872547540715	-0.0408017059502832	-0.0491434340813812	0.27022724684823	0.13932425604646	0.777852366672518	0.86067574395354																	NA	NA	2	0.329203185423892	0.866894450046183	1.09300253312855	10725
Meloidogyne_hapla	2	2	2	0.307800018986775	0.517521598184971	0.0582282333306161	0.0733991413490365	0.145232981337913	0.150000955560146	0.621069646804563	0.45865478132048	0.772283367547634	0.54134521867952																	Modes too close	1	1	0.284424152995292	0.7275855594142	0.942445017478323	22033
Meloidogyne_incognita	2	2	2	0.286172442630494	0.184442929068298	0.0447936856484606	0.00983613467301029	0.0386459445343839	0.0572560705719305	0.737041365142908	0.530550924735255	0.808383633630198	0.469449075264745																	Modes too close	1	1	0.264119619236029	0.673403201536606	0.872952538669084	59450
Meloidogyne_javanica	1	1	1	1.16228881039855	-0.117739562668518	0.0417419685598656	-0.0846945537790244	-0.0691901835864192	-0.0392674201280151	0.889196222979876	1																			NA	NA	1	0.330561176340794	0.770031408805218	1.00863650051379	6219
Meloidogyne_paranaensis	1	1	1	0.653355530446209	0.028824372203826	0.0683990027723817	0.0189259825788815	-0.00816769923891747	0.0171404291321334	0.817535667469201	1																			NA	NA	1	0.298214931111719	0.725957912232215	0.979373959977902	3258
Metarhizium_acridum	1	1	1	-0.0118229140341569	0.0144155751341704	-0.00287252112461241	-0.0128874074058227	0.0014251017426179	0.00124979506304546	0.906263296120515	1																			NA	NA	1	0.162123347994679	0.412824119791027	0.536884764654488	6294
Metridium_senile	1	1	1	0.451965846571286	0.152200349092243	0.0807379587696228	0.0497988012399185	0.0324238403687459	0.0573271885172572	0.605730345162904	1																			NA	NA	1	0.301593691010149	0.783216380654187	0.968726865674022	29166
Microbotryum_violaceum	1	1	1	0.225382644145717	0.0666292529775441	0.0223294780814857	0.010817094760124	0.0110924281732587	0.0147480574167291	1.09149133463536	1																			NA	NA	1	0.218491861363599	0.521629457954834	0.704135310837148	38089
Milnesium_tardigradum	1	1	1	-0.270594426441088	-0.205729522098528	-0.0621680858889036	-0.0575097627477643	-0.0419368254956982	-0.0567968709793449	1.05791397537859	1																			NA	NA	1	0.234306681948686	0.60169879186944	0.800918792725709	7115
Mimulus_lewisii	1	1	1	0.457400873810361	0.308990432892379	0.099705309038409	0.0564221477697421	0.0781568346884084	0.114299325971549	0.503236693682288	1																			NA	NA	1	0.313348915657502	0.832504459254076	1.0284982439598	16746
Misgurnus_anguillicaudatus	2	2	2	0.300757879094162	0.219768965435069	0.0486221246028901	0.0342327631779441	0.037563240691618	0.0462766745433239	0.463220915007903	0.520730676924818	0.527190138750445	0.479269323075182																	Modes too close	1	1	0.19322188687862	0.502447047503133	0.634534168523553	21433
Mizuhopecten_yessoensis	2	2	2	0.133190660849367	-0.27829513182347	0.0116134887943602	0.00583474003365048	-0.0786597748788836	-0.0757521859413428	0.53223169880463	0.427741761119406	0.778092965939791	0.572258238880594																	NA	NA	2	0.275523479245636	0.714871292127583	0.867518984873177	8586
Mnemiopsis_leidyi	1	1	1	-0.0652478931214515	-0.0240699544990554	-0.0261433161589233	-0.0383595760704993	-0.00522296512815767	-0.0136926398261739	0.770528498846129	1																			NA	NA	1	0.237627681603869	0.617960528086842	0.809187096792441	15568
Molgula_tectiformis	1	1	1	0.323802713218544	0.106877617318902	0.0529441027959893	0.0217505310420531	0.0180587298728405	0.0382561107504522	0.77819214970584	1																			NA	NA	1	0.263095007210752	0.67662202332834	0.867840153037675	104018
Moniliophthora_perniciosa	1	1	1	0.671556279206958	0.314691590894748	0.129275512489979	0.184891558668719	0.0623962833016637	0.0740949300659413	0.856675643261459	1																			NA	NA	1	0.212799537608514	0.498137390786257	0.65581682809236	4210
Monosiga_ovata	2	2	2	-0.0142534988155416	0.260554854885534	0.0200687501631911	0.0642915887965282	0.033499115308034	0.0321061581063187	0.995592200410087	0.626189145396277	1.09011905922649	0.373810854603723																	Modes too close	1	1	0.11858256744683	0.303223349200842	0.395637442364133	75274
Morus_indica	2	2	2	0.233475971099141	0.45736212400244	0.0468951940004544	0.0288434723008739	0.116296005185508	0.131884494173507	0.641112547934002	0.515194151908371	0.840936205811866	0.484805848091629																	Modes too close	1	1	0.270242986571944	0.698321815037304	0.900942206159039	3739
Mycosphaerella_fijiensis	1	1	1	-0.356760117387867	0.0872688191961463	-0.0146861790832098	0.0230997333790807	0.0180393409459549	0.0156137772508689	0.908406060925661	1																			NA	NA	1	0.155535299088287	0.367963193263413	0.504779950663817	35975
Mytilus_californianus	2	2	2	0.331443103105243	0.871530080293403	0.0720698679077006	0.0365156807199412	0.236783049444111	0.264399473765917	0.31636127113141	0.498848048325067	0.690454204778358	0.501151951674933																	NA	NA	2	0.285692087493788	0.744209935058174	0.892169642913674	41980
Mytilus_edulis	1	1	1	0.152792410799257	-0.248470500658417	-0.0273908704681492	-0.0720756928639897	-0.0828993530362006	-0.0958449378191566	0.749216239259737	1																			NA	NA	1	0.302552171879938	0.788519967227491	0.979530262858467	4757
Mytilus_galloprovincialis	2	2	2	0.330909033030328	-0.310368393664422	0.038692249168423	-0.00616476955033798	-0.0899811116641873	-0.0760952863402858	0.443927715354674	0.436120426179474	0.641475795723324	0.563879573820526																	Modes too close	1	1	0.254521160712535	0.658829557650601	0.82432667694146	19101
Myzostoma_cirriferum	1	1	1	-0.123056210327452	-0.0576539708592568	-0.0243579237902542	-0.00607269468163295	-0.00792448210792829	-0.0154866329459852	0.907678346427337	1																			NA	NA	1	0.213622774816728	0.534260581360934	0.715407861222905	4098
Myzus_ascalonicus	2	2	2	0.910094888231684	0.636398517967073	0.121825011564795	0.0415004931430698	0.235501741180015	0.326606617927533	0.760985187429987	0.463301108005597	1.07423713192228	0.536698891994403																	NA	NA	2	0.436226170642075	1.0768586151588	1.44077430268995	21242
Myzus_persicae	1	1	1	0.460533372737757	0.286695733957071	0.0894289348196384	0.0696854033462323	0.0816257618143063	0.108278911337164	0.765773387044368	1																			NA	NA	1	0.331823908744622	0.844571277604946	1.06787648568146	27246
Naegleria_gruberi	2	2	2	0.358785472127335	0.215390218975522	0.0801348299509256	0.0749880407828187	0.0301268582079835	0.0449680575894072	0.373220367660967	0.664794931699202	0.478564787447844	0.335205068300798																	Modes too close	1	1	0.162348624449307	0.423493836771244	0.540455907557016	37653
Naja_atra	2	2	2	1.42099419556198	0.584661755052032	0.504312427033084	0.799622265385201	0.084809274816317	0.159317419800812	0.234155288198815	0.842793797031416	0.540493991293779	0.157206202968584																	NA	NA	2	0.18034392426324	0.424755514870486	0.569601711409639	1135
Nasonia_vitripennis	2	2	2	0.418634002520308	-0.0952194642895766	0.0685371298193542	0.0204907891350197	-0.0573700668229801	-0.0137153033081765	0.763658319802029	0.379186670332041	1.03524555104488	0.620813329667959																	NA	NA	2	0.383692996945034	1.00106948193513	1.26419592636404	139335
Necator_americanus	2	2	2	0.0663985442488017	0.19289196524214	0.0178829210134452	-0.00580659007460812	0.0368645183889135	0.0475734638945254	0.924230922414781	0.542759190137575	1.00596960134859	0.457240809862425																	Modes too close	1	1	0.215186137539621	0.53285691462024	0.709290960269845	6269
Nematostella_vectensis	2	2	2	0.287551182916086	0.848625774582587	0.056537895031212	0.0306298225429393	0.252115415534763	0.272836639047518	0.417558452781352	0.548289164133591	0.801712490827194	0.451710835866409																	NA	NA	2	0.30903162772171	0.804392724293714	0.973361791828218	160583
Neotyphodium_lolii	1	1	1	0.558613398808221	0.362932208673106	0.0636746702132714	0.145114668297865	0.0925380024395015	0.0915675739622951	0.769210544290314	1																			NA	NA	1	0.243742185497201	0.535871488313842	0.762657778746144	6510
Neurospora_crassa	2	2	2	-0.0752500684058593	-0.150638720301799	-0.0155827659693683	-0.015584698028834	-0.019166735515165	-0.0198973248825838	0.878510125628082	0.457254031582222	0.924163541616873	0.542745968417778																	Modes too close	1	1	0.131935782166083	0.331114276225577	0.436475582485224	271467
Nicotiana_sylvestris	1	1	1	0.791748675077049	0.291330348678204	0.119083351421756	0.0698328134124105	0.047160452489142	0.0794785698261399	0.432403386216233	1																			NA	NA	1	0.218705247032756	0.538613027929852	0.717747808465651	7223
Nicotiana_tabacum	1	1	1	0.574428852981443	0.375824584534772	0.135885096056456	0.125678394710795	0.0779903344899588	0.122074356335951	0.477759655647696	1																			NA	NA	1	0.243753778419607	0.627369467687318	0.823641041591783	312531
Nilaparvata_lugens	1	1	1	-0.1331914305791	-0.0224981136569517	-0.0362747493119959	-0.0256878844162643	-0.000946416491870328	-0.0157272617124565	0.789299975088878	1																			NA	NA	1	0.249906225333471	0.642058610211109	0.829433267437328	77493
Nippostrongylus_brasiliensis	2	2	2	-0.409772602203679	-0.0820866679065784	-0.0107557934664011	0.0245857948254423	-0.0122991693623583	-0.00129822941498903	0.88165192198791	0.401392189461268	0.984599066580123	0.598607810538732																	Modes too close	1	1	0.2123345156511	0.475397792419453	0.69886557991414	13396
Nitella_hyalina	2	2	2	0.165147431302403	-0.0783089497206397	0.0074575420952267	-0.0244025849365305	-0.0274360739576167	-0.0194971737494729	0.674491658940737	0.340144482820481	0.886929089214018	0.659855517179519																	NA	NA	2	0.265827533928489	0.672762619066378	0.852782719605916	83953
Onchocerca_flexuosa	1	1	1	-0.236533321964767	-0.120423097325622	-0.082795770061331	-0.053828573134568	-0.0227668872843673	-0.0761243347324454	0.968913367931603	1																			NA	NA	1	0.332856066954814	0.853482504766726	1.16129905880138	1947
Onchocerca_volvulus	1	1	1	0.0715510648786477	0.324114154084253	0.0684623049589867	0.129584995817792	0.0888795710268133	0.101071414986768	0.83935364632161	1																			NA	NA	1	0.261740593477033	0.663895580252677	0.865501874762975	12110
Oncomelania_hupensis	1	1	1	0.01648111873685	0.136649206689901	0.0239786133992057	0.0820064723690148	0.033111228198604	0.0226256902580158	0.709569337884794	1																			NA	NA	1	0.1993538341558	0.491351068671366	0.657086311938236	1415
Oncorhynchus_kisutch	1	1	1	0.816078454396294	0.220133175428294	0.119517527429391	0.0928773385192424	0.0324114715799658	0.0511050990195028	0.438033139784457	1																			NA	NA	1	0.203479075370949	0.489163237957931	0.65128490543255	4023
Oncorhynchus_mykiss	1	1	1	0.454689914339108	0.302263636136821	0.0863577119246634	0.0580494285090973	0.0449704714448231	0.0640643738141455	0.395121398965519	1																			NA	NA	1	0.176987493923306	0.453059468343869	0.589838599600976	259225
Oncorhynchus_nerka	2	2	2	0.295507725507605	-0.310091923026718	0.0300011469618082	-0.0311917420582948	-0.0596831190102594	-0.049635687536928	0.424875785811952	0.522947812085102	0.497125026615724	0.477052187914898																	Modes too close	1	1	0.165545506945934	0.423502201671974	0.551928138774677	11158
Oncorhynchus_tshawytscha	1	1	1	0.480074100113124	0.046608494825119	0.0704213399086331	0.0300999577378107	-0.00059371457386248	0.0168659529987614	0.411289663913659	1																			NA	NA	1	0.174883719536272	0.446040826657312	0.576652129538189	13759
Onthophagus_taurus	1	1	1	-0.0377031075742194	-0.0903361044096276	-0.01309916470054	-0.0108043640423526	-0.0280070996825821	-0.0294272083252396	1.19302947420743	1																			NA	NA	1	0.330290938874656	0.86100060433612	1.08009607954716	3441
Onychiurus_arcticus	1	1	1	0.129009819265173	0.061276527846176	0.0254107275990804	0.0204677972806598	0.0104583844573592	0.0172066966845246	0.839502098573279	1																			NA	NA	1	0.213254295309135	0.540569423409383	0.707495198795204	16146
Ophiostoma_novo-ulmi	1	1	1	-0.219748129548912	0.100022671824737	-0.0173114942994443	0.0231585428021733	0.0282855029311448	0.0225601964507829	0.9137692122668	1																			NA	NA	1	0.214908419755421	0.531412739657923	0.741528058305024	4688
Ophryotrocha_puerilis	1	1	1	0.0791168294252966	0.270790227929109	0.0283516998742671	0.0923172868705754	0.0649429597853981	0.0504938369548972	0.575466293128967	1																			NA	NA	1	0.214714082425432	0.538525283878559	0.715309499450655	586
Oreochromis_niloticus	1	1	1	0.457866861801508	0.128837894129672	0.0815765058991266	0.0494888467136046	0.0161360081102343	0.0364728273440676	0.438849159545767	1																			NA	NA	1	0.199481377057363	0.516907541059944	0.658934471520505	59497
Ornithorhynchus_anatinus	1	1	1	0.291055716923459	0.424175646655812	0.0686985102469738	0.0506607204185524	0.0990101393008722	0.122471372362415	0.474660342355276	1																			NA	NA	1	0.253008849512687	0.667121321463464	0.829591250583764	7303
Oryctolagus_cuniculus	2	2	2	0.351438696859158	0.467979293472241	0.0617648191011105	0.0520183756144061	0.1003943554855	0.107951258144534	0.383385638049444	0.444095856416393	0.475275289920065	0.555904143583607																	Modes too close	1	1	0.227035449826633	0.591806943554874	0.748595630999283	33767
Oryza_longistaminata	1	1	1	0.72556550385173	0.478151959160843	0.172181285123668	0.151371033262538	0.118648735648498	0.178394518848428	0.436954508345054	1																			NA	NA	1	0.292090295769868	0.76010273394224	0.976994235423177	67672
Oryza_minuta	1	1	1	0.516564091054268	0.606836555781926	0.16192781482793	0.14890617090382	0.151590347856154	0.204276246409293	0.509754117104847	1																			NA	NA	1	0.275186931598403	0.724471656893039	0.899473005825863	5121
Oryza_officinalis	1	1	1	0.294395483232968	0.527825650189088	0.105231380254007	0.0951796275296573	0.147320338399029	0.180863348751006	0.55778743320967	1																			NA	NA	1	0.297677484645561	0.78473637927546	0.967005092032944	1303
Oryza_sativa	3	3	3	0.0878844402202544	0.637447115543646	0.0274615049698308	0.0344692267086637	0.194595367806441	0.198054805282106	0.539931353239411	0.262523734233035	0.593566277697344	0.314013650461675	1.07186360403985	0.42346261530529															Modes too close	1	2	0.305209678340711	0.797999855662205	0.961909809448311	1210687
Oryzias_latipes	3	3	3	0.191250294843042	0.243481231001825	0.0424650026541935	0.0410992987444175	0.0436338976432608	0.0485844080849308	0.503634364812049	0.520470786622997	0.568296772043722	0.186566284315708	0.664849216370157	0.292962929061295															Modes too close	2	1	0.190977700016075	0.490467566298301	0.633722139697947	641953
Osmerus_mordax	1	1	1	0.491514217365206	0.235702601836187	0.0956863931768527	0.0743492881551957	0.0347152106730474	0.0536082529454036	0.403636691655375	1																			NA	NA	1	0.182290786143762	0.465575347086858	0.598271159126393	36034
Osmunda_lancea	1	1	1	1.01598618002667	-0.248536540498142	0.0104882121222338	-0.118800260197576	-0.0670429838406367	-0.0621432560120485	0.696995780984549	1																			NA	NA	1	0.203396545778744	0.432897683578481	0.61238950205084	2672
Ostertagia_ostertagi	1	1	1	0.438128576960229	0.0165301228868025	0.0194867346377841	0.0178777070882632	0.00144474771147973	0.000139176427521703	0.971572147389743	1																			NA	NA	1	0.228567657855682	0.540865453368325	0.764111136400098	6058
Ostrinia_nubilalis	2	2	2	0.364846563442561	0.296256064750307	0.0690727492913815	0.110469956401323	0.0658497446793201	0.0678682878789566	0.80766412511843	0.608235622660481	0.926355673133995	0.391764377339519																	Modes too close	1	1	0.225475796457683	0.541476351760231	0.760276951249233	13669
Ovis_aries	1	1	1	0.435175111747499	-0.0187411244052412	0.0561553736849289	0.00199295297660871	-0.0159673589350592	0.00110119820982502	0.457092760944477	1																			NA	NA	1	0.217286781594806	0.563572633406368	0.712146764960575	312408
Oxyrrhis_marina	1	1	1	-0.423578712605444	-0.144065303783772	-0.060723754607507	-0.0407477981069097	-0.0191074573218206	-0.0328622617856281	0.89867545775559	1																			NA	NA	1	0.180241422446902	0.426370970318157	0.609305212439909	14916
Paeonia_suffruticosa	1	1	1	0.337328249390548	0.215465430746182	0.0782123415952237	0.0548439995453809	0.0355719116430294	0.0563801071604537	0.597436458795849	1																			NA	NA	1	0.205295969109331	0.546147918313617	0.654909982518899	2162
Pagrus_major	1	1	1	0.256139148448245	-0.0199037147872704	0.01059021620696	-0.0460401290975757	-0.0111509742516371	0.00231856142380016	0.570397511907409	1																			NA	NA	1	0.183535036566214	0.487644338806801	0.594492373914178	3390
Pan_troglodytes	1	1	1	0.287525431299157	0.113401864162907	0.06878611178705	0.0427770120160984	0.0167442338736242	0.0424263295260799	0.475650474218782	1																			NA	NA	1	0.225666122970078	0.608211716984495	0.754095686681334	16472
Pan_troglodytes_verus	1	1	1	0.274988383946101	0.158815574873413	0.0786664569670155	0.0791815630645393	0.0294780973467627	0.0491948253121802	0.484089609742419	1																			NA	NA	1	0.218806442091508	0.583208163369439	0.732664553382577	12254
Panagrolaimus_superbus	1	1	1	0.277476661031984	0.240244228949301	0.0525488717070909	0.0435505131870079	0.0576251912125726	0.0727185675959446	0.694331181091395	1																			NA	NA	1	0.265946951420242	0.6818849556117	0.881390841176531	6392
Panicum_virgatum	2	2	2	0.637377105828686	0.561898278551027	0.223406217739891	0.248327672600751	0.130000138203642	0.200917328486547	0.498711887422067	0.821934328382599	0.979687937846398	0.178065671617401																	NA	NA	2	0.255466064362474	0.685041066018183	0.827874974171373	699306
Papilio_polytes	3	3	3	-0.215095583194528	-0.399310727338326	-0.05751244850969	-0.0633967043051288	-0.0876293946138	-0.114946338004561	0.636215364157652	0.104891874471854	0.995950642846018	0.435418906561102	1.08769197564238	0.459689218967044															Modes too close	1	2	0.229897330006968	0.585844654322145	0.747496805354549	54174
Papilio_xuthus	1	1	1	0.0170736284254968	0.10237852879341	0.0103575072618614	0.0302477016157527	0.0328338171450189	0.0208964597376299	0.956376802970349	1																			NA	NA	1	0.298763050132018	0.778201484772523	1.04842857965463	50966
Papio_anubis	2	2	2	0.565597353545046	0.560794305781872	0.116452013412135	0.0933956323912121	0.0812052205405306	0.0982181606776761	0.223632235881011	0.698697330290786	0.415309599783099	0.301302669709214																	Modes too close	1	1	0.158536616274693	0.406298713833802	0.514963288114276	135442
Paracentrotus_lividus	1	1	1	0.449794934141978	0.424387605843291	0.105850000374479	0.102647315896063	0.0833780972364347	0.106728413999924	0.492598792542991	1																			NA	NA	1	0.214400958478583	0.548971391079369	0.704118875924848	139684
Paracercomonas_marina	1	1	1	0.624921198336402	0.344638421945505	0.109591647108365	0.130572580830452	0.0510481850669251	0.0667869611250422	1.30793282460297	1																			NA	NA	1	0.165971419254295	0.36537171881333	0.511604049085753	3444
Paracoccidioides_brasiliensis	1	1	1	0.0462089192203677	-0.0740321032778051	-0.0155678920783689	-0.0195027540435668	-0.0126888775742279	-0.0204290471997559	0.89555652919504	1																			NA	NA	1	0.180385689417351	0.449757882076208	0.585760630804441	40897
Paralichthys_olivaceus	1	1	1	0.436495965956696	0.360303972574759	0.0876683477829808	0.0680247109643621	0.0625827119693493	0.08080386382496	0.471719878731146	1																			NA	NA	1	0.197239272574167	0.501628098253712	0.651280225189249	14789
Paramecium_tetraurelia	2	2	2	0.561818300509739	0.307498479682365	0.108358795358997	0.0514504154264474	0.0413449088708902	0.0740679805663166	0.342809101623606	0.500457540885576	0.384945206103107	0.499542459114424																	Modes too close	1	1	0.17706088429058	0.4647276288953	0.588815128422848	79083
Parasteatoda_tepidariorum	1	1	1	0.957855646835348	0.411758737918254	0.18678614103928	0.144236158353416	0.0914321520481797	0.160451838133244	0.469757876533458	1																			NA	NA	1	0.29192497858278	0.725207372692569	0.968298844013839	24093
Parastrongyloides_trichosuri	3	3	3	0.232568699145981	-0.628611182154046	-0.0348820799920364	-0.105591655701392	-0.217925074304742	-0.223630481574363	0.434986914207419	0.266840433547445	0.746704137083126	0.363831044316917	0.905653429201051	0.369328522135638															Modes too close	1	2	0.323201585308064	0.842588391354046	1.03094757531328	6708
Pavlova_lutheri	1	1	1	-0.0952957165189435	0.0494910665578329	-0.0161549218593013	-0.0147696224081584	0.00641735715832525	0.00189444838901021	1.29786996007353	1																			NA	NA	1	0.114689224310165	0.288814626578986	0.379782653620266	6355
Pemphigus_spyrothecae	2	2	2	0.58125523614644	0.0901717555310227	0.112245658155901	0.0753388011542658	0.0136057270829173	0.0881456651730894	0.94035637542309	0.417329646627678	1.12093222803442	0.582670353372322																	Modes too close	1	1	0.481424536017835	1.24780081274097	1.57515604886965	16862
Penaeus_monodon	3	3	3	0.223190601897958	0.101448084667163	0.0582028933107915	0.0985880028367461	0.0433624522842262	0.0261251220900036	0.545145772857645	0.364827662274544	0.700155210684821	0.361535018748643	1.12375018386663	0.273637318976813															Modes too close	1	2	0.352541646241849	0.910721366538333	1.08555327757708	35588
Perca_flavescens	1	1	1	0.720139887393616	0.278796276206802	0.132032252848595	0.100948885219276	0.0374997696528553	0.0661838928710107	0.443688161500117	1																			NA	NA	1	0.179713333333634	0.446793428402547	0.592109916929893	21647
Peregrinus_maidis	1	1	1	0.0818188611456845	0.039097265888144	0.014577265023344	0.0105615851438813	0.00595972290459512	0.0093251337907132	0.730034305342589	1																			NA	NA	1	0.189536131055996	0.484647514510899	0.628348490891966	20396
Peromyscus_maniculatus_bairdii	1	1	1	0.513229097236027	0.350696652134478	0.0922423201649189	0.0466309871547066	0.0516262971309995	0.0747895587430448	0.314994774048307	1																			NA	NA	1	0.177632704316708	0.462533000960441	0.582488018014203	75282
Peromyscus_polionotus_subgriseus	1	1	1	0.44648753824489	0.163342382733336	0.0853200522438938	0.0542605080691987	0.0212221122787182	0.040572341678532	0.362725885903938	1																			NA	NA	1	0.182520964474845	0.479171586735756	0.59417844343447	14337
Persea_americana	1	1	1	0.812086816468298	0.320069976446924	0.135362909497391	0.103559683902778	0.0486962341642824	0.0838405557399092	0.423210869218692	1																			NA	NA	1	0.197796766233922	0.490708180190974	0.659720522822174	16152
Petrolisthes_cinctipes	1	1	1	0.484512777940852	-0.00462534764135279	0.0801059611667544	0.0395458005113814	-0.0117414080781797	0.0103244569296207	0.42839460741388	1																			NA	NA	1	0.206466153443571	0.538469900533592	0.672398440705979	91583
Petromyzon_marinus	1	1	1	0.0325734299396444	-0.150488801504514	-0.019141238467162	-0.039488287827655	-0.0393163871403458	-0.0442247430962704	0.876678381575137	1																			NA	NA	1	0.250284425606321	0.63323019388236	0.833544315934011	111178
Phakopsora_pachyrhizi	1	1	1	0.0117159875160311	-0.298318102010612	-0.137390895213489	-0.31071029491083	-0.0671816379158061	-0.081237553509813	0.784601040537806	1																			NA	NA	1	0.197819372072255	0.470540424811736	0.654455385192646	34874
Phanerochaete_carnosa	2	2	2	0.0134171856508028	0.298388497238061	0.00637369831932591	-0.000302244315955418	0.0441239355084118	0.0458897920240564	0.96352969970432	0.493465340574315	1.02292237414704	0.506534659425685																	Modes too close	1	1	0.151208766317347	0.384738976556635	0.494019046642064	18973
Phanerochaete_chrysosporium	1	1	1	0.0645147482536227	0.073321549176884	0.0262125785736926	0.0157470207144251	0.00813707611518	0.0146056434139765	1.0781860631951	1																			NA	NA	1	0.141428886046722	0.360391516683102	0.466796816464513	17755
Phaseolus_coccineus	1	1	1	0.533737283489299	0.484479158492017	0.16506925322202	0.183350618244173	0.134410182269556	0.185777935639296	0.430371262753304	1																			NA	NA	1	0.300210147411242	0.815107272041527	0.984047826526192	18109
Philodryas_olfersii	1	1	1	0.594448848055663	0.807987001179908	0.17840800361455	0.147765383253986	0.210746877111551	0.272769138565957	0.258477615918375	1																			NA	NA	1	0.28377908069763	0.745320682177284	0.916096729763079	1920
Phlebotomus_perniciosus	1	1	1	0.201301349761739	-0.125521977643857	-0.0197147894303353	-0.108974548868793	-0.0284367308255175	-0.0219203309064938	0.651803633267269	1																			NA	NA	1	0.161441677157665	0.415864044593068	0.531754795624834	4386
Phycomyces_blakesleeanus	1	1	1	-0.0311303041379274	-0.0537723451109703	0.00262910042498547	0.0056778148106066	-0.00920883780531567	-0.00555295243361376	0.75147975044796	1																			NA	NA	1	0.175171601672883	0.446614190536099	0.581716738994286	47501
Physcomitrella_patens	1	1	1	0.0417900630104014	0.247413513115427	0.0191860332821261	0.0309278005378658	0.0412147899055416	0.0432929475620123	0.741136914910492	1																			NA	NA	1	0.165719803523154	0.420058789277941	0.546336387891223	374327
Picea_abies	2	2	2	0.387157909919487	0.36344679542756	0.0758462035693201	0.0461016199248242	0.0851088329849281	0.11054572524009	0.513311883361724	0.544661457205721	0.630161506729875	0.455338542794279																	Modes too close	1	1	0.264891521769626	0.69400310972795	0.858588928408203	12750
Picea_glauca	1	1	1	0.580999542005767	0.573277050975338	0.157205636691283	0.152939373125012	0.117603537797249	0.159046760923252	0.403107732075693	1																			NA	NA	1	0.225344242656439	0.586516046354097	0.740336329413488	310024
Picea_mariana	1	1	1	0.348889004640319	0.450933243371843	0.0680500719635486	0.0776514699684175	0.116559727969012	0.122391269099493	0.586826884629185	1																			NA	NA	1	0.266268828070308	0.659756332626437	0.866122654921392	4415
Picea_sitchensis	4	4	3	0.507938918478155	0.34086833604492	0.118309279268506	0.098064742387401	0.0744449518353871	0.104913105504948	0.411618782435441	0.282520081508372	0.529314709704272	0.292384223944382	0.659287680846764	0.0933842207120334	0.74604545755397	0.331711473835213													Modes too close	3	1	0.253591162089715	0.650542465302492	0.793937460366654	185564
Pichia_stipitis	2	2	2	0.0907483534466702	-0.406860404568235	0.00160398250050882	-0.0206313110344381	-0.0690348864417361	-0.0666972346287741	0.668852801522177	0.496860257916188	0.773674202850877	0.503139742083812																	Modes too close	1	1	0.163550904516079	0.423931707764206	0.545646017912304	19554
Pimephales_promelas	1	1	1	0.372065393177127	0.301335118644137	0.10426626579861	0.112553533846944	0.0609145582599883	0.0830639458503057	0.489050700190074	1																			NA	NA	1	0.222304722134821	0.576733113934278	0.734742360369427	256891
Pinctada_fucata	1	1	1	0.167134768098256	-0.0738395922512504	-0.0156260556678662	-0.0950796572853237	-0.035115930293894	-0.017904747563676	0.785705843479044	1																			NA	NA	1	0.292937197211463	0.769499284272881	0.970176869313363	1215
Pinctada_martensi	1	1	1	-0.211329371184911	-0.353634824958894	-0.0689239280569483	-0.0746774896419557	-0.0717686839964518	-0.0960717697259914	0.839218669972342	1																			NA	NA	1	0.215969438593735	0.537356727651175	0.713833717630557	7570
Pinctada_maxima	2	2	2	0.236841445969616	-0.418028479191835	-0.0033189856666194	-0.0621637956400189	-0.140681995656054	-0.134016878233429	0.445233394481172	0.365278388817734	0.778583459756119	0.634721611182266																	NA	NA	2	0.304987899481707	0.7987664022276	0.978977227915648	9066
Pinus_banksiana	1	1	1	0.519410402129893	0.401228548082801	0.123256409355883	0.110450685560991	0.0682780576153476	0.0977690209796101	0.414391825048109	1																			NA	NA	1	0.194145005509674	0.503219677313637	0.643576642578539	36102
Pinus_contorta	1	1	1	0.508960707733083	0.430832149730005	0.14428689641221	0.143786506113714	0.0835242712577716	0.119849532310616	0.45236463830039	1																			NA	NA	1	0.215891203381978	0.565495390219154	0.71038627866242	40366
Pinus_densiflora	1	1	1	0.637401587459263	0.527379100208303	0.164608467281946	0.147331589619622	0.110116918034699	0.155184092170106	0.402827599153995	1																			NA	NA	1	0.238110224628391	0.613767160057059	0.784505827327837	3159
Pinus_pinaster	1	1	1	0.334596097594918	0.484910663328335	0.0843828948112784	0.0805244045013691	0.113051560368925	0.133615554076264	0.486416166387477	1																			NA	NA	1	0.246407681719704	0.643867440730273	0.801323790786595	31337
Pinus_radiata	1	1	1	0.393873397286687	0.37674351349657	0.0724320602782859	0.0443801257937265	0.0774753913112989	0.0984926618721171	0.530071578645568	1																			NA	NA	1	0.230903319240694	0.601054071659345	0.750545801491921	7918
Pinus_sylvestris	1	1	1	0.296629731562715	0.169371002901547	0.05908289408962	0.0339556970558093	0.0306806481106494	0.0473733312562651	0.558368765097266	1																			NA	NA	1	0.228050398046308	0.597136407691317	0.746035807028705	18835
Pinus_taeda	2	2	2	0.15536257163349	0.665123268374176	0.0699878206299374	0.10345618625341	0.174537327208414	0.178321877242452	0.477392545602172	0.708044263972855	0.94187679179765	0.291955736027145																	NA	NA	2	0.257437065454389	0.674667586994605	0.809679465927468	310626
Pinus_thunbergii	1	1	1	0.0540299511772686	0.0593509108509915	0.00370433864575183	-0.00316101239485074	0.0129456050003364	0.00988117245099696	0.634634023586931	1																			NA	NA	1	0.242332184641548	0.638898324583149	0.794827900310251	2932
Pissodes_strobi	1	1	1	0.289202238857551	0.164386239929389	0.069790597991342	0.0662001253823863	0.0372271279128339	0.0610310013131916	0.767513616416195	1																			NA	NA	1	0.266792981458393	0.696355477516667	0.886888510292193	11066
Plasmodium_berghei	2	2	2	0.0902560799386422	0.0501301932426305	0.0251262713527021	0.0203984494721716	0.0148027276095528	0.0232266108463814	0.947908343051079	0.277326428085884	1.15592640221781	0.722673571914116																	NA	NA	2	0.389687315005753	0.982871560766637	1.30924139121314	64009
Plasmodium_falciparum 3D7	2	2	2	0.981206255485754	0.590997764921266	0.129234053917161	0.0496599144326452	0.213316713209119	0.278292514422287	0.586350756614876	0.62814656732936	0.995526754552571	0.37185343267064																	NA	NA	2	0.432033461355576	1.04050010567958	1.35045966985343	44406
Plasmodium_falciparum	2	2	2	0.685143590471291	-0.391721132266837	0.0678633829946268	0.00414066092930471	-0.181485216586338	-0.153930616762925	0.734300641235704	0.550179380050579	1.01738533955276	0.449820619949421																	NA	NA	2	0.397307236395693	0.981982111548747	1.24719950650028	78491
Plasmodium_vivax	1	1	1	0.244790253970278	0.0396786995541805	0.0445212265723578	0.0265167261379651	0.0025175423018281	0.0245309199092575	0.952631829687281	1																			NA	NA	1	0.238386075927868	0.554084734157863	0.771970992258418	31331
Plasmodium_yoelii	2	2	2	0.864452173788009	0.463344305842472	0.141562951065948	0.144266112176279	0.159037320797425	0.192598255220185	0.626802473832209	0.667208481974039	1.03679809384892	0.332791518025961																	NA	NA	2	0.381033107703996	0.935935146837423	1.23237794265153	27314
Platichthys_flesus	1	1	1	0.180618509110454	-0.0328952992558728	0.0228419382240702	0.0092354895839526	-0.00919973109227845	-0.00123772944899314	0.574551462960882	1																			NA	NA	1	0.185790369412079	0.484159093111097	0.618560500351867	8726
Pleurobrachia_pileus	1	1	1	0.155022765401922	-0.00814569506333837	0.018806846502417	-0.000949788207195676	-0.00362746812897785	-0.00012853038793148	0.647451840589181	1																			NA	NA	1	0.131455131720689	0.334451436844061	0.43109922101787	35104
Pleuronectes_platessa	1	1	1	1.01770652228093	0.597236238696197	0.151800545619616	0.0567351397616706	0.114658018442637	0.154432617812785	0.395952728230408	1																			NA	NA	1	0.237135300186171	0.535166858056043	0.632007854351526	60
Plutella_xylostella	1	1	1	0.167816968062536	-0.148096549232023	-0.0412574779835119	-0.0746319828331201	-0.0399718470395716	-0.055554776007135	0.966401301771046	1																			NA	NA	1	0.267714050810804	0.646185334843634	0.874782282143999	34349
Pneumocystis_carinii	1	1	1	0.0548411561897963	-0.181036326638497	-0.00318121410790187	-0.0162243566790555	-0.057004514285923	-0.0540982919447397	0.843973773473629	1																			NA	NA	1	0.301436159074043	0.77747608076522	1.01814516044867	3696
Podocoryne_carnea	1	1	1	0.601882475135828	0.21012268630327	0.0771214807274329	0.0601443139955935	0.0478041542975226	0.071914521507362	0.861026073119976	1																			NA	NA	1	0.281137934882664	0.689649575489663	0.912069011758093	3071
Podospora_anserina	1	1	1	-0.356554590464448	-0.14531322569988	-0.0720043396026057	-0.0661461047519682	-0.0162869954404538	-0.0260307106657912	0.859618211114859	1																			NA	NA	1	0.144423945161089	0.343183001690656	0.482670505567597	51344
Poecilia_reticulata	2	2	2	0.275753196574896	0.0813067835142849	0.0651744959929434	0.0561488137792559	0.0101764373541017	0.0241035583585173	0.501317745302308	0.348148856595373	0.6067335468501	0.651851143404627																	Modes too close	1	1	0.184534134529176	0.469199434290026	0.60037251171914	16125
Pollicipes_pollicipes	1	1	1	-0.27704561843034	-0.315866347591467	-0.0354861013169407	-0.0114582151133248	-0.0498677238276615	-0.0536401753042235	0.996359522508142	1																			NA	NA	1	0.173153410796735	0.431868126880433	0.571597662276458	4022
Polygonum_minus	1	1	1	0.551340619567926	0.344984550110412	0.1469988775067	0.140436275378652	0.0697666043409503	0.10903549008087	0.585472086181203	1																			NA	NA	1	0.238880240174163	0.596588513562706	0.786060191032002	3412
Polypedilum_vanderplanki	1	1	1	0.379714830590367	0.231135254253732	0.0812631709715468	0.0685202377767617	0.0582900573410254	0.0794964764169821	0.712111377686144	1																			NA	NA	1	0.296826439324409	0.768826429819276	0.983799562423306	14905
Pongo_abelii	2	2	2	0.521024249446676	0.590190340375636	0.0953077213186954	0.0513357924604055	0.118876002400289	0.143968897232781	0.305517218325471	0.563776776921472	0.494765572509681	0.436223223078528																	Modes too close	1	1	0.223589976733422	0.580354731254041	0.724822628453348	44639
Populus_deltoides	1	1	1	0.52835871362851	0.274904540631014	0.106424951644393	0.072223645198535	0.0408858938553731	0.0678275165942819	0.468934778932215	1																			NA	NA	1	0.188974912793719	0.481986057292852	0.616620325228433	14207
Populus_euphratica	1	1	1	0.835818448534264	0.340579829907167	0.145671277179934	0.0974678302442055	0.0569912840526948	0.10317002860963	0.434753860547989	1																			NA	NA	1	0.22250034274454	0.556498338188917	0.735072813308769	13012
Populus_tremula	1	1	1	0.537033912923336	0.282422223662865	0.108163047451217	0.0728045950669895	0.0459774464254122	0.073818166457316	0.454060040497473	1																			NA	NA	1	0.20709422429418	0.532301823946298	0.689641864753662	32250
Populus_tremuloides	1	1	1	0.842348001763025	0.447388753768564	0.128171029939461	0.0834650602213017	0.0725256805471615	0.102516573478677	0.385790829082762	1																			NA	NA	1	0.195098172360226	0.475454156531624	0.628790624321539	12025
Porphyra_yezoensis	2	2	2	0.0312472328010151	-0.0138034950869669	-0.0134308866691145	-0.0434930144874964	-0.00363668043046794	-0.00535982231465704	0.983142395727269	0.621403447233864	1.03715289770488	0.378596552766136																	Modes too close	1	1	0.121287520139334	0.305972450980835	0.391105206857938	21233
Postia_placenta	2	2	2	-0.351993941719491	-0.0941695967817729	-0.0280053580024067	-5.28362138625601e-05	-0.0103039399745839	-0.0152169440578562	1.09137807262155	0.799634124398954	1.2195134329122	0.200365875601046																	Modes too close	1	1	0.155652916087323	0.37339853601302	0.483256346952478	37811
Pristionchus_pacificus	1	1	1	-0.232069853595552	-0.169123755565216	-0.0546800688875378	-0.0505072026780529	-0.0312461999445109	-0.0448836779655005	0.98593894591217	1																			NA	NA	1	0.214913372510393	0.540555653203478	0.728295542142014	34627
Prunus_armeniaca	1	1	1	0.858488268430628	0.172134175935055	0.12500046841876	0.0389842016909262	0.0164583267181587	0.0638242860261213	0.480852237419952	1																			NA	NA	1	0.234134304470551	0.582958383459672	0.796250305083225	14373
Prunus_persica	2	2	1	0.683330344799853	0.332935218763482	0.138864488531082	0.0943990483840016	0.0624430850710765	0.113215891611104	0.197658484710697	0.0883812935987475	0.444459023020064	0.911618706401253																	NA	NA	2	0.247062582497068	0.655530187349442	0.843428986462121	78173
Prymnesium_parvum	1	1	1	-0.790371768315979	-0.264183779414345	-0.135289376459656	-0.0862455672860565	-0.0359691694229495	-0.0793514453845462	0.980473357306323	1																			NA	NA	1	0.202412037193878	0.502399019037682	0.697249817162165	23228
Psetta_maxima	1	1	1	0.249434619669148	0.539323398584531	0.0718749182318442	0.0974706175094599	0.116753519262749	0.120463186035535	0.4539698838786	1																			NA	NA	1	0.217647966867274	0.547480395702477	0.715860896050574	14560
Pteridium_aquilinum	1	1	1	-0.250789881769145	-0.201977838799591	-0.0751598011519597	-0.0962688040342673	-0.0255340052280224	-0.0285857721387488	0.558330040366653	1																			NA	NA	1	0.136161635165342	0.3517028426007	0.467196154932614	420
Quercus_petraea	1	1	1	1.14990182049273	0.426032733640841	0.212086547449685	0.153208020242561	0.0730980369318533	0.14794783736364	0.355598866651658	1																			NA	NA	1	0.242661620800074	0.601981961044772	0.809846947815257	55461
Quercus_robur	1	1	1	1.10133992667234	0.509762181289452	0.245534328704981	0.204287602030948	0.10293643739203	0.206286290652793	0.350975114219732	1																			NA	NA	1	0.270007624565777	0.697913130861876	0.899971694131872	77337
Quercus_suber	1	1	1	1.04425562952013	0.410371648085132	0.195643941892497	0.154535527295218	0.0799200853900153	0.144190868717819	0.382917072439247	1																			NA	NA	1	0.257144589843863	0.640654605359648	0.83819319424548	6357
Radopholus_similis	1	1	1	0.444985336128495	0.213369034881407	0.0857402990344096	0.0589509170175453	0.0366542517882764	0.0796349537026262	0.984826252235876	1																			NA	NA	1	0.227170834451433	0.570962446906539	0.739463913247866	6382
Raphanus_sativus	1	1	1	0.415594942671754	0.373531362069367	0.0926707200739747	0.0772540633905254	0.0757295055161116	0.102195146709083	0.638699395917254	1																			NA	NA	1	0.228355495232575	0.583419845574167	0.759796776463738	145516
Rattus_norvegicus	1	1	1	0.804929101871481	0.368163584386736	0.164762465888083	0.104370195559593	0.0633871270100006	0.11931206758203	0.342661547799924	1																			NA	NA	1	0.233924278736401	0.604452009722594	0.78891336807868	1038090
Reclinomonas_americana	1	1	1	0.0697463497982078	-0.147903082111574	-0.0115630849923397	-0.0316123420631854	-0.0232113913897574	-0.0229189354118986	1.0879628262811	1																			NA	NA	1	0.149025192865455	0.359126651849579	0.477358037619105	16210
Reticulitermes_flavipes	1	1	1	0.755312249293513	-0.245738241133913	0.0135617229449823	-0.126476895583513	-0.107786673351366	-0.0796007822529732	0.750937518164721	1																			NA	NA	1	0.31518178998877	0.775997823132516	0.992323532374765	14514
Rhipicephalus_appendiculatus	2	2	2	0.0195234290673615	0.390558724074867	0.00929545053654528	0.0256166113770377	0.0979111747147734	0.0943348738583387	0.698435922157213	0.613832109999456	0.894281373828781	0.386167890000544																	Modes too close	1	1	0.245175610100087	0.641568376645928	0.80450853721719	18494
Rhipicephalus_microplus	1	1	1	-0.0605891259596244	-0.114463313961938	-0.0391200035531042	-0.0440484470438861	-0.0274043327337551	-0.0406369117853357	0.839672194204446	1																			NA	NA	1	0.254960470421585	0.666115546559096	0.826935600411115	51527
Rhizopus_oryzae	1	1	1	0.0791608297433698	0.0322014839258501	0.00437350876946397	-0.00507645677647236	0.00526988615182156	0.00513811377411444	0.765297376519851	1																			NA	NA	1	0.216357928614997	0.560175557724278	0.712125825123763	12399
Rhodnius_prolixus	1	1	1	0.237534730772081	0.135917251404919	0.0416712836043407	0.0384505583740935	0.0302101744456208	0.0384775864303184	0.800516625629795	1																			NA	NA	1	0.251721073440711	0.640344391035778	0.823291520610813	13319
Rhopalosiphum_maidis	1	1	1	0.915132996984923	0.273133285106218	0.155244747517631	0.0916261152296258	0.0792712461691198	0.183558897585364	0.886763183220829	1																			NA	NA	1	0.452808818560465	1.13233785547383	1.48579028656217	16728
Rhopalosiphum_padi	1	1	1	0.787206725428223	-0.095720914638507	0.0857378325918502	-0.0326241515188931	-0.0886810386543642	-0.00140865397329271	1.13946919830477	1																			NA	NA	1	0.442943769170003	1.13046000786777	1.49858006933993	15838
Rhynchosciara_americana	1	1	1	0.268855995711664	0.265731312444903	0.0678416542683911	0.059454029149169	0.0510877037319772	0.0694732448783499	0.912812214493576	1																			NA	NA	1	0.215686115794216	0.544524103880588	0.716292460000908	7911
Rutilus_rutilus	1	1	1	0.400022133340523	0.429698034163548	0.0962052074568759	0.100661391162249	0.0916250123162499	0.112765178188163	0.460787405898753	1																			NA	NA	1	0.227909311629808	0.589130050575362	0.76038311020449	17142
Saccharomyces_cerevisiae	1	1	1	0.153826343274058	-0.284404020263553	-0.00383146191013134	-0.0215712573666977	-0.0566577058426266	-0.059754754235131	0.819150003455099	1																			NA	NA	1	0.19221022965831	0.479895524158369	0.612056556519921	33281
Saccharomyces_pastorianus	1	1	1	0.337324533435407	0.0751904642730837	0.0536191396941894	0.0142870404799583	0.00645305945075703	0.0252164396230645	0.904585198804061	1																			NA	NA	1	0.209014819542513	0.526954368719788	0.69598386842762	6311
Saccoglossus_kowalevskii	2	2	2	0.320593551818311	0.0995216311416109	0.0788095211369018	0.081964840211299	0.0234592317294124	0.041804122246897	0.531025886917152	0.397317677383527	0.666899761177554	0.602682322616473																	Modes too close	1	1	0.29286530992121	0.759644830629268	0.945861383785691	197846
Salmo_salar	1	1	1	0.455435786486195	0.102954643308837	0.0867523426239409	0.0610802570841766	0.010056672279431	0.0304206402084907	0.404096108969258	1																			NA	NA	1	0.175209209512139	0.452847662937661	0.578993136113817	478870
Samia_cynthia_ricini	1	1	1	0.0280540084106987	-0.0383037774843795	-0.00235591485485969	-0.0153218529185994	-0.0125674560343785	-0.0105098339274585	1.05082990451614	1																			NA	NA	1	0.275403010132704	0.681230283455153	0.927248788571247	19046
Sanguinaria_canadensis	1	1	1	0.796326759974769	0.355988497875087	0.133038148273886	0.110753274175152	0.058147929476574	0.0911922343787616	0.476606972733473	1																			NA	NA	1	0.201868378541353	0.480661268451559	0.67247503715612	5475
Sarcocapnos_crassifolia	1	1	1	0.765938472556539	0.29394831628609	0.132779634811175	0.0978533041783926	0.0491908023853599	0.0936484682252045	0.476974626024134	1																			NA	NA	1	0.225086904573619	0.562287401178552	0.745765681655827	3632
Sarcocystis_neurona	1	1	1	-1.2449510265575	-0.151914613364327	-0.113404376978656	-0.101421803837553	-0.0194039505914211	-0.0270328086172851	1.00227421526953	1																			NA	NA	1	0.226154401797327	0.461950093920806	0.722567709282344	14141
Schistocerca_gregaria	1	1	1	0.520348090030499	0.450085582989377	0.208228301077941	0.231132660565267	0.124492545169673	0.179621953072521	0.409176829583606	1																			NA	NA	1	0.297909284154087	0.800818338494537	0.94232045115729	34313
Schistosoma_japonicum	1	1	1	-0.0455492501680654	-0.0270838145876696	-0.0122806941694206	-0.010410415534577	-0.00495201609115392	-0.00755507910371023	0.802622112177056	1																			NA	NA	1	0.231172759330812	0.577988736775145	0.77132613556582	97948
Schistosoma_mansoni	1	1	1	0.0847744882820527	0.11118830495042	0.0242858598419113	0.044289828017335	0.0302294847251909	0.0321218611205702	0.803836106964809	1																			NA	NA	1	0.262094768283309	0.651711643321482	0.865443142320915	173586
Schizosaccharomyces_pombe	1	1	1	-0.0993397362741508	-0.0265203016924822	-0.0149527440768354	-0.0126585975020015	-0.00429540607980261	-0.00356549751253654	0.833754654384563	1																			NA	NA	1	0.222133620752577	0.553461300679216	0.761334324234837	97867
Schmidtea_mediterranea	1	1	1	0.151492573525297	0.139922492912928	0.0344720496819742	0.0359539312002427	0.0322818943641558	0.0402025493270305	0.93255416226943	1																			NA	NA	1	0.249049010767205	0.632164545877252	0.817500730850669	76610
Scophthalmus_maximus	1	1	1	0.249434619669148	0.539323398584531	0.0718749182318442	0.0974706175094599	0.116753519262749	0.120463186035535	0.4539698838786	1																			NA	NA	1	0.217647966867274	0.547480395702477	0.715860896050574	14560
Sebastes_caurinus	1	1	1	0.284465382081421	0.114110785213668	0.0461327642995064	0.0199996721820064	0.0137295921785136	0.0250705247235444	0.469541168397438	1																			NA	NA	1	0.169035163286692	0.433402414017792	0.565155908995478	23338
Selaginella_lepidophylla	1	1	1	-0.141075376870055	-0.234819141076621	-0.0318682160520244	-0.0412314090717601	-0.0407593872686373	-0.040018159607114	0.937324005751767	1																			NA	NA	1	0.177165141950965	0.450770676015358	0.58743687459698	3647
Selaginella_moellendorffii	2	2	2	-0.348620198577066	0.132201986247607	-0.0311442626625217	-0.00803335343269734	0.0258703998979968	0.0237793032216963	0.877645216762041	0.545215129103227	0.943943069537688	0.454784870896773																	Modes too close	1	1	0.163365942788163	0.39018402064046	0.521581477414869	93042
Setaria_italica	1	1	1	0.368784670711301	0.239185801648683	0.0686832922576289	0.0419831394423552	0.0323109595853845	0.0489137071867337	0.49412281939471	1																			NA	NA	1	0.163422594466387	0.415879403237459	0.541976941031247	63209
Silene_latifolia	1	1	1	0.497082379401161	0.313330881975135	0.0985392430133522	0.0774388999036022	0.0634505474882116	0.0937041805919567	0.606205695108999	1																			NA	NA	1	0.239499189419296	0.599189863489002	0.780975322045806	3737
Solanum_chacoense	1	1	1	0.555544616878414	0.391835893627937	0.160619438267108	0.165298317693339	0.0767011565119689	0.116913332669464	0.492495073543296	1																			NA	NA	1	0.223923376928222	0.580062944747982	0.723993677252848	7656
Solanum_lycopersicum	1	1	1	0.848012553196183	0.401127727330005	0.157631361978353	0.121251051585494	0.0831591152340244	0.137921894694116	0.438612802042437	1																			NA	NA	1	0.261069143615785	0.654461708340079	0.861564079665034	279735
Solanum_melongena	1	1	1	0.848723478121001	0.308100660761713	0.164774183856977	0.128329011166607	0.0569549379647851	0.116549340294979	0.451619911861385	1																			NA	NA	1	0.257665223210684	0.656934487082957	0.852660649984431	94201
Solanum_pennellii	2	2	2	0.678145831824864	0.381868108579995	0.192127191721749	0.204270494331435	0.0934278999624997	0.164379314581542	0.458556865625885	0.873303171766102	1.00972063501987	0.126696828233898																	NA	NA	2	0.288343063506325	0.777991404203318	0.932870779197537	9727
Solanum_tuberosum	1	1	1	0.687865821731153	0.362119835964782	0.157961922665666	0.140095720843362	0.0695040060217522	0.117809360154516	0.446156642232903	1																			NA	NA	1	0.236598161215132	0.605154023762304	0.797495797116049	237137
Solea_senegalensis	1	1	1	0.480994619772943	0.397122523754309	0.0971029240395088	0.0782740384172959	0.0729327063335612	0.0966683763218947	0.416853247915655	1																			NA	NA	1	0.205543788662514	0.524744873038249	0.66656329589437	10593
Solenopsis_invicta	1	1	1	0.17466800362989	0.202852037330213	0.0542772059078994	0.064410251657581	0.0760916543344248	0.0973070259555429	1.16077885376234	1																			NA	NA	1	0.394262704760173	1.02402989584256	1.29709167444741	22777
Spalax_galili	1	1	1	0.736461023129979	0.607462729117809	0.14885631153739	0.105308733077876	0.080365841855329	0.106467440298033	0.181730337915471	1																			NA	NA	1	0.151420979191909	0.385789839839821	0.496240412509686	7351
Sparus_aurata	1	1	1	0.339878633449089	0.136726099924882	0.0534986825665425	0.0263777436296482	0.0196541456733583	0.0328775150246101	0.486502784961415	1																			NA	NA	1	0.194857435040208	0.501786915779716	0.647895779639746	74558
Spermophilus_lateralis	2	2	1	0.808524487282031	0.00479616824765607	0.13013113950954	0.00422727321815705	-0.0297704298759088	0.0406803114982422	0.409087602313164	0.909142322846706	0.945741370700334	0.090857677153294																	NA	NA	2	0.242582401191991	0.650128290642541	0.854844638361668	7584
Spirogyra_pratensis	1	1	1	0.0817912100907322	-0.114734168794479	0.0268294787833083	0.0148175264750139	-0.0274590624595952	-0.00687305400892368	0.833148874229092	1																			NA	NA	1	0.207000637816076	0.539343918611631	0.705055822099605	7165
Spodoptera_littoralis	1	1	1	0.137583220486674	0.0706893054953392	0.019154916417598	0.0110477722586672	0.0155140953888471	0.0198939671428332	0.849785814996278	1																			NA	NA	1	0.264511827680198	0.672515372053897	0.888439737237513	38571
Spodoptera_litura	2	2	2	0.449462203385729	-0.3146446598731	0.0119289125866865	-0.0707870543355194	-0.107238970419951	-0.0885797867010933	0.852437000933951	0.45725213940413	1.04435578466779	0.54274786059587																	Modes too close	1	1	0.289093383397397	0.690372622774743	0.930944332787959	6893
Steinernema_carpocapsae	1	1	1	-0.479849849933471	-0.298475288774648	-0.0909598443775887	-0.0891665736021345	-0.0495678463612297	-0.0705544957957243	1.16601170804583	1																			NA	NA	1	0.190453512666434	0.432943618859027	0.636023694131786	2020
Sterkiella_histriomuscorum	1	1	1	0.416924135383212	0.140983528030188	0.0787808544139672	0.0553665529813244	0.0195781245130852	0.0380920681905362	0.458803561143641	1																			NA	NA	1	0.196284115891775	0.509041985446949	0.650771522743356	35907
Striga_hermonthica	1	1	1	0.0805738698191518	-0.0706003957173228	0.00855187303455995	0.00178780876682678	-0.0159027582737927	-0.0143725642306799	0.817480627191936	1																			NA	NA	1	0.204074686786473	0.529663025904651	0.66954323383895	66709
Strongylocentrotus_purpuratus	1	1	1	0.437318579501768	0.301695304757224	0.102569378532236	0.0939267083417381	0.0684528241709507	0.097939882160782	0.561994122512938	1																			NA	NA	1	0.259667754908395	0.673312586607468	0.859820449299391	137137
Suberites_domuncula	1	1	1	0.42830953210446	0.238638778195048	0.108334726935678	0.104513207923313	0.0361359236635412	0.0591655041961819	0.463943129341816	1																			NA	NA	1	0.178194616143362	0.463785669759026	0.587659838247491	13098
Suidasia_medanensis	1	1	1	0.0655408506261171	0.0450125137865509	0.0243688826109662	0.0294741484275177	0.00797125240588559	0.0150788416167158	0.911190835019748	1																			NA	NA	1	0.201248401744836	0.503731715974461	0.654439535551717	3523
Suillus_luteus	1	1	1	0.201646119683422	0.00593448442448611	0.0327865565799394	0.0279347960002809	-0.00133214827266914	0.00965948344301282	0.902595469957409	1																			NA	NA	1	0.1780691945948	0.455033081259024	0.618129723114918	417
Sus_scrofa	1	1	1	0.420425346296332	0.157363400542641	0.0735340460157714	0.0359554155822727	0.0264711053049865	0.0497685741612028	0.46581849670495	1																			NA	NA	1	0.2420938485174	0.63711164061911	0.788819677946392	1416062
Taenia_solium	2	2	2	-0.155813425245835	-0.0559444729341814	-0.00814034457823383	-0.00174727564269085	-0.00815222793224424	-0.00614219864912979	0.803442185660424	0.378137323737642	0.883030745244503	0.621862676262358																	Modes too close	1	1	0.166773878729042	0.397184941894893	0.530197715863499	70898
Taeniopygia_guttata	1	1	1	0.619528002469365	0.982141678392207	0.226123241691528	0.21769808394713	0.255739573995498	0.317230860223659	0.138038117345362	1																			NA	NA	1	0.274822073223316	0.722422212973407	0.853419660099946	88681
Tamarix_androssowii	2	2	2	0.299403052105447	0.256339446034332	0.0545344065786152	0.0192890436794929	0.0573885122495339	0.0810979252199553	0.744564942668192	0.492438224688522	0.811956743881528	0.507561775311478																	Modes too close	1	1	0.266789772964535	0.687816476059397	0.877396299093986	3588
Taphrina_deformans	1	1	1	0.358808956059963	0.31946860924773	0.0677227036703236	0.098692324318321	0.054799159579904	0.0603766056300279	0.882176708062058	1																			NA	NA	1	0.174602561747559	0.425755666620389	0.544971046025243	3275
Taraxacum_kok-saghyz	1	1	1	0.152357033743288	0.161676871815474	0.0366106126966036	0.0264977351217262	0.0379005065716012	0.0491726749545314	0.745495534749081	1																			NA	NA	1	0.263251931655594	0.691178389441465	0.860562843669949	16192
Taraxacum_officinale	1	1	1	0.282566772295352	0.167547471822706	0.0699911272781983	0.0679356758423863	0.0347273690566042	0.0496066983685259	0.699565768798522	1																			NA	NA	1	0.238927723214212	0.621816221017854	0.781377427841041	40314
Tegillarca_granosa	1	1	1	0.114150815430344	-0.120746831555644	0.0242169896472423	0.014433714548243	-0.0365447601190972	-0.0287717800975982	1.00150711595956	1																			NA	NA	1	0.269713390994233	0.67812646388703	0.877169081055327	2189
Tetrahymena_thermophila	2	2	1	0.441097246287647	0.336248854070421	0.0973658218335387	0.0978212383632134	0.0705182666699133	0.0842306077277377	0.196693122840536	0.070476276857679	0.451370474576652	0.929523723142321																	NA	NA	2	0.22842486979109	0.591738017330315	0.744041664085581	88084
Tetranychus_urticae	1	1	1	0.0911599447690513	0.0924130671059445	0.0202331594546376	0.0149935620188109	0.0148335798049075	0.0195168788420492	0.675365869682059	1																			NA	NA	1	0.180555315451079	0.463898677366008	0.593560238775856	79298
Theileria_annulata	1	1	1	0.411087462884101	-0.115966988027156	0.0143135698358354	-0.0109505920867675	-0.0362513574146611	-0.0451248444247797	0.737142041501274	1																			NA	NA	1	0.264336516223375	0.650708106325599	0.875196212414914	15207
Theileria_orientalis	2	2	2	0.119567139858531	0.759898327963822	0.0337017180036023	0.0234275851064808	0.149941931997364	0.165732369118751	0.733705985217451	0.452585624039206	0.972912928110485	0.547414375960794																	NA	NA	2	0.201646079106215	0.490081549619757	0.627859014287265	20635
Theileria_parva	1	1	1	0.505398215992627	0.377222785474964	0.086318880143359	0.0861468098602508	0.0854584948746945	0.0951298561374853	0.674774747859308	1																			NA	NA	1	0.246721351566458	0.605420764513133	0.810536492211787	4031
Thellungiella_halophila	1	1	1	0.413024512054748	0.333940198954461	0.111888890598256	0.115588101937628	0.0797981460134817	0.112554594539277	0.711660476310216	1																			NA	NA	1	0.26568229508168	0.691431978254473	0.874941977957418	37022
Thlaspi_caerulescens	1	1	1	0.437657473705588	0.342679266074629	0.0912832208751195	0.0835657956642651	0.0803166907722128	0.100795023088987	0.630420217620949	1																			NA	NA	1	0.260542924090335	0.665179316937144	0.856652182712665	3603
Thunnus_thynnus	1	1	1	0.274082286863236	0.238452626454035	0.0621568796596897	0.0524379100563207	0.038874057237266	0.0518868008285078	0.461102587130799	1																			NA	NA	1	0.184260402370264	0.480560458087397	0.612653830580773	10106
Thymallus_thymallus	1	1	1	0.47510965853832	0.211809532116861	0.0840466185144001	0.0488272712326038	0.0239802825784319	0.0420250305602271	0.355073523935968	1																			NA	NA	1	0.149487951578605	0.385382372989986	0.492188415212401	10876
Tigriopus_californicus	1	1	1	0.0811576115161307	-0.208598434782566	-0.00854564285537047	-0.0234309546455552	-0.0492580617996597	-0.0550874328553902	0.835761170504969	1																			NA	NA	1	0.22789125872361	0.602509485105974	0.748205862385902	4045
Torpedo_californica	1	1	1	0.44679814290522	0.379627458603505	0.0799358922888976	0.0694341869959482	0.0840141305599563	0.0979951267945599	0.467635828488684	1																			NA	NA	1	0.241097803539222	0.610757793719625	0.79517290157282	9706
Toxoplasma_gondii	1	1	1	-0.532165458020089	-0.0191096800681473	-0.0306107191279951	0.00888559147315871	0.00300944216867549	0.000799158560292001	1.00286848782953	1																			NA	NA	1	0.180166139569901	0.420263510558407	0.564302583228619	127641
Toxoptera_citricida	1	1	1	0.900654090768764	0.630718967350815	0.141849219784684	0.0736417742788289	0.241353903498957	0.33908339494761	0.645006633584903	1																			NA	NA	1	0.449244480532174	1.13289506627186	1.39848484699054	3964
Trachemys_scripta	1	1	1	0.79342486658974	0.449025194969329	0.156449946461273	0.0968064629677395	0.0634238102023607	0.107673401188278	0.247405610458111	1																			NA	NA	1	0.177301199035911	0.456522233284739	0.582817503305373	622
Tremella_mesenterica	1	1	1	-0.280689282409045	-0.367691672949536	-0.0721003748728879	-0.0757976000826518	-0.0535471187070373	-0.0662484901752038	0.980453080302583	1																			NA	NA	1	0.154626211351182	0.388066858417267	0.508918433577113	19762
Triatoma_brasiliensis	1	1	1	0.239927160449986	0.270575947884603	0.0887232661273172	0.0871857746590532	0.0417480019539067	0.0615396401597027	0.650691610163911	1																			NA	NA	1	0.172476095756433	0.437629071573654	0.553822680445436	2101
Triatoma_matogrossensis	1	1	1	0.481531360533767	0.0519381085602235	0.0642057982327389	0.017370041278537	-0.00012637355120404	0.0173522410703121	0.685165960470972	1																			NA	NA	1	0.162593348243802	0.404939576438492	0.526036009537052	2186
Tribolium_castaneum	1	1	1	-0.0673384350139572	-0.0680135009628455	-0.0337410697742537	-0.0398925282995516	-0.0137661488138771	-0.0257583485461963	0.956789081751004	1																			NA	NA	1	0.23208728620413	0.587055418439794	0.784508699686045	62244
Trichinella_pseudospiralis	2	2	2	0.247719646887083	-0.134228440514618	0.00500731542886704	-0.0466713814141051	-0.0518807627986481	-0.0420151754151988	0.581191602553218	0.161988891547239	0.992288144883625	0.838011108452761																	NA	NA	2	0.303665254296359	0.793674461215589	0.989560265184448	15342
Trichinella_spiralis	1	1	1	0.0122184059978654	-0.0636787011646928	-0.0103860791618179	-0.00425639705754673	-0.0147034489335405	-0.0259433965535298	1.05318973221502	1																			NA	NA	1	0.262143835465754	0.668736263019399	0.862432416510962	22541
Trichoderma_atroviride	1	1	1	0.140967964026105	-0.0887879883615437	0.0200559415938994	0.00255601646502152	-0.0178408210111702	-0.0116693333571755	0.914189302331893	1																			NA	NA	1	0.166466958142167	0.41949279090289	0.546058438023943	33098
Trichoplax_adhaerens	2	2	2	0.048433980186951	0.182124944097391	0.05968271971862	0.121918044669005	0.0558106432675732	0.0535214747990554	0.932435357016655	0.749809328505701	1.28709645707799	0.250190671494299																	NA	NA	2	0.263082541825859	0.656599833363088	0.806305991995825	10032
Trichosurus_vulpecula	1	1	1	0.917624554014361	0.721619555541866	0.233552681129529	0.202887212247431	0.0880804173962775	0.127983230251895	0.121324465864165	1																			NA	NA	1	0.140743324195889	0.360990157854316	0.45608441349203	137184
Trichuris_muris	1	1	1	-0.300510509015292	-0.0587338192995832	-0.0501352977386789	-0.0397845199427895	-0.00570105902838525	-0.0241050356660759	1.06855291347418	1																			NA	NA	1	0.189464703314194	0.482189992636997	0.640868513425981	6411
Trichuris_vulpis	2	2	1	-0.211855994410874	0.0749117785920225	-0.0139237627947509	0.0185503737327953	0.0222957462304532	0.0122573742584158	0.653693669550797	0.0634705671167826	1.05236755312343	0.936529432883217																	NA	NA	2	0.223330115914153	0.556299534803458	0.796614759811338	2747
Trifolium_repens	1	1	1	0.528503063435892	0.522564195632981	0.148833544611449	0.152521285489323	0.150698896655769	0.197807024771223	0.499922750545508	1																			NA	NA	1	0.312872429143946	0.809850374499575	1.02382479274491	14903
Triops_cancriformis	1	1	1	-0.164108182769729	0.0962447221837278	0.00820089715402342	0.0881346037701068	0.0308379131455313	0.0163711815507158	0.939592607308479	1																			NA	NA	1	0.215742241007018	0.536427090063751	0.743973140892761	3731
Triticum_aestivum	1	1	1	-0.0366468599266458	-0.115530836153076	-0.0274931712270069	-0.0371583964511471	-0.0270811911454503	-0.0314903267265854	0.803813420370631	1																			NA	NA	1	0.233890543463097	0.612268010213088	0.751893442889749	1208201
Tritonia_diomedea	3	3	3	0.205145937847968	0.465247140293709	0.0615674650929923	0.0271467606806078	0.116021669804382	0.152936950484877	0.617226152567224	0.543208948727484	0.877643813405668	0.333886752732979	1.16780704346295	0.122904298539537															NA	NA	3	0.27458887694881	0.753329968389727	0.893411459000539	6482
Tritrichomonas_foetus	1	1	1	-0.209360368464595	0.0534735357795829	-0.0198997942569058	0.026590103892212	0.0210198614156051	0.00997498752645598	0.948801468460274	1																			NA	NA	1	0.231110684439812	0.594300934227156	0.770228905729854	3987
Trypanosoma_brucei	1	1	1	-0.13197168438366	0.115694226579563	-0.0102823983933409	0.0151638242376397	0.0306130243103779	0.021262340094086	0.88683074313137	1																			NA	NA	1	0.225401217130105	0.564004776277167	0.741730599537073	4988
Trypanosoma_cruzi	1	1	1	-0.00677679118312002	-0.11207920223666	-0.0092059749374078	-0.010934486274495	-0.0221638546140525	-0.0264606866046964	0.987886172017889	1																			NA	NA	1	0.202295016484648	0.492329313588803	0.655550325125067	14879
Trypanosoma_rangeli	1	1	1	0.0768393670913518	-0.257295054373489	-0.0011302857745093	-0.0330127344972318	-0.0459812672946186	-0.0401753806325317	0.983618634852201	1																			NA	NA	1	0.164645392636715	0.413737125624401	0.523084587012367	5684
Tuber_borchii	1	1	1	-0.000236311324036638	0.00365389756548607	0.0107516212325844	0.0216219236705665	0.00101644746099416	0.00586956132475136	0.850082679318746	1																			NA	NA	1	0.184354177857244	0.430075818829246	0.59515861526634	3129
Tuber_melanosporum	1	1	1	-0.319785382505078	0.0606712666113734	-0.0216683312571395	0.0124995161578221	0.0140290316799095	0.00938976206934228	0.851595264579195	1																			NA	NA	1	0.155728407086111	0.372271900719982	0.496725260339728	89865
Tubifex_tubifex	1	1	1	-0.0833301548425521	-0.505777133123455	-0.0613847463485449	-0.0729278119477571	-0.151783615658119	-0.17798933392423	1.11191098160627	1																			NA	NA	1	0.304824790918175	0.79936532874812	0.975227179110394	16893
Tursiops_truncatus	1	1	1	0.837805257325406	0.7371119744916	0.211757893845996	0.190322113392748	0.131400088994525	0.188587833129426	0.186409395041396	1																			NA	NA	1	0.199653492386787	0.52207954124995	0.642590132358395	1985
Ulva_prolifera	1	1	1	0.318202792642681	-0.0337626359025222	0.0289031912303661	0.000873537132311616	-0.00973890962251267	-0.00187647867548557	0.974917105601482	1																			NA	NA	1	0.156715157320544	0.381881085143308	0.510403328832871	6209
Urochloa_brizantha	1	1	1	0.471709543025478	0.402552406850731	0.0779806901694584	0.0306985205835479	0.0699815606551014	0.102917953749604	0.557009108123487	1																			NA	NA	1	0.203081691182151	0.524571432071815	0.674240863812027	1875
Uromyces_appendiculatus	2	2	2	0.919243076410699	0.166889299570546	0.159941289008898	0.00140503403718014	0.00289607833933891	0.178110896125322	0.866697981121706	0.867430480126592	1.59498359806063	0.132569519873408																	NA	NA	2	0.386830521131253	1.00350802202047	1.33956058065963	18980
Ursus_americanus	2	2	2	0.258850533610972	0.297350813288753	0.0448788564685141	0.0198864620260913	0.0570491767446032	0.0703525838782459	0.413168489864572	0.50970498677315	0.522953036871904	0.49029501322685																	Modes too close	1	1	0.213830788544845	0.569639945880364	0.706108751812195	36544
Vespula_squamosa	1	1	1	0.413390922981091	0.094175365425912	0.0677703384611346	0.0285362602718299	0.0210377039870053	0.0810088520596126	1.12550332563014	1																			NA	NA	1	0.474401743959569	1.27661149378316	1.61862734689654	6253
Vigna_unguiculata	1	1	1	0.648010578711113	0.229100550045926	0.140854683014299	0.105353572942831	0.0404536545204945	0.0913588134647007	0.470309400911281	1																			NA	NA	1	0.258511816857818	0.678875644847634	0.871731183199289	179084
Vitis_vinifera	1	1	1	0.703630547332115	0.678634725721855	0.181709265951473	0.159324558040292	0.149096417251999	0.205784995144024	0.352742737398834	1																			NA	NA	1	0.246451355156541	0.636529188587225	0.813529919602801	429422
Wrightia_tinctoria	1	1	1	0.978994554225985	0.386477657621481	0.197618888983443	0.180373608938665	0.0610453658337211	0.11251181172353	0.419765717542759	1																			NA	NA	1	0.207387456226838	0.51156084592216	0.697721698034096	16061
Wuchereria_bancrofti	1	1	1	-0.340292419298139	-0.219186352123037	-0.0729837397373089	-0.0744011696591211	-0.0555207281489073	-0.0684342837368355	0.970561726752414	1																			NA	NA	1	0.284505525679995	0.736260903977702	0.96725667075806	3639
Xenopus_laevis	1	1	1	0.51305209900451	0.229689450898141	0.0889638721651563	0.0523677901420082	0.0345622974652679	0.0560010707608085	0.402765080245094	1																			NA	NA	1	0.196319704849951	0.505015057339809	0.646041453434907	638223
Xenopus_tropicalis	2	2	2	0.586210558402347	0.414617760188951	0.104817749361777	0.0647766553893314	0.0664877093875715	0.0909938074907847	0.321386625663901	0.512350569774988	0.392948118742201	0.487649430225012																	Modes too close	1	1	0.187952548005389	0.481773376743529	0.61568039442124	1221144
Yarrowia_lipolytica	1	1	1	-0.094599222019205	-0.117450547222668	-0.0462227949371776	-0.0571644510946034	-0.0147680534047981	-0.0216865920039202	0.834117735996007	1																			NA	NA	1	0.136355651908774	0.344362056011745	0.458570503140317	28341
Zamia_fischeri	1	1	1	0.758149172413443	0.733770648012163	0.232816707152542	0.224429551140691	0.185317468445914	0.259554769434737	0.242090639823716	1																			NA	NA	1	0.280078511449598	0.740676229770854	0.895632494779282	8070
Zantedeschia_aethiopica	1	1	1	0.0247449898018138	-0.416091797334635	-0.0327748074910471	-0.0784769921231785	-0.0903640720759082	-0.0889919636792752	0.75480373725065	1																			NA	NA	1	0.205888954965895	0.537956150263464	0.667426882899288	4212
Zea_mays	1	1	1	-0.295212802809474	-0.632635545418065	-0.10856137200793	-0.108368852112322	-0.160978457787182	-0.193677929588707	0.985453792255274	1																			NA	NA	1	0.265112310954922	0.698658324678766	0.84688173237605	1356328
Zostera_marina	2	2	2	0.24002374898719	0.129938670836469	0.0282000704841357	0.0033432107594421	0.0271948971208176	0.0243207541742759	0.323710971917896	0.129533874484395	0.67052242196098	0.870466125515605																	NA	NA	2	0.261582323775743	0.706955496941518	0.867369067688667	10112
Zostera_noltii	2	2	2	0.107556130431764	-0.774099342683244	0.00548058241688873	0.013104277836501	-0.205532624150687	-0.212253945895276	0.701022507406573	0.647101921827671	0.902324449367199	0.352898078172329																	NA	NA	2	0.267063919350587	0.693177732133271	0.858732725448513	7395
