# Supplementary material for: Notos - a galaxy tool to analyze CpN observed expected ratios for inferring DNA methylation types
Source: BMC Bioinformatics. 2018 Mar 27;19:105. doi: 10.1186/s12859-018-2115-4 (PMC5870242; doi:10.1186/s12859-018-2115-4)
Supplement: Supplementary file 6 — CpG o/e ratios from dbEST analyzed by Notos: mode detection output - bootstrap statistics. The optional bootstrap procedure of the density estimation step of Notos carried out for 603 species from dbEST provides the tab-separated file ‘modes_bootstrap.csv’. In the following we provide brief explanation on the content of the columns of this file. Future improvements of Notos may lead to changes, thus consult the the readme section of the galaxy interface. • Name: name of the file analyzed • Number of modes (NM): number of modes detected for the original sample • % of samples with same NM: proportion of bootstrap samples with the same number of modes (0 - 100) • % of samples with more NM: proportion of bootstrap samples a higher number of modes (0 - 100) • % of samples with less NM: proportion of bootstrap samples a lower number of modes (0 - 100) • no. of samples with same NM: number of bootstrap samples with the same number of modes • % BS samples excluded by prob. mass crit.: proportion of bootstrap samples excluded due to strong deviations from the probability masses determined for the original sample (0 - 100) (CSV 29.8 kb) [file 12859_2018_2115_MOESM6_ESM.csv]

Name	Number of modes (NM)	% of samples with same NM	% of samples with more NM	% of samples with less NM	no. of samples with same NM	% BS samples excluded by prob. mass crit.
Acanthoscurria_gomesiana	2	99.6	0	0.4	1494	0.133868808567605
Acerentomon_franzi	1	100	0	0	1500	0
Acetabularia_acetabulum	1	100	0	0	1500	0
Acipenser_sinensis	2	81.6	0.0666666666666667	18.3333333333333	1224	2.3508137432188
Acipenser_transmontanus	1	100	0	0	1500	0.138504155124652
Acropora_millepora	1	99	1	0	1485	0
Acropora_palmata	2	88.8666666666667	0	11.1333333333333	1333	2.24
Actinidia_arguta	2	86.4666666666667	0.0666666666666667	13.4666666666667	1297	0
Actinidia_chinensis	1	98.3333333333333	1.66666666666667	0	1475	0
Actinidia_deliciosa	1	100	0	0	1500	0
Actinidia_eriantha	2	100	0	0	1500	1.58227848101266
Actinidia_hemsleyana	2	100	0	0	1500	0.145560407569145
Actinidia_polygama	1	80.2	19.8	0	1203	0
Actinidia_setosa	1	94	6	0	1410	0
Acyrthosiphon_kondoi	1	77.4666666666667	22.5333333333333	0	1162	0
Acyrthosiphon_pisum	2	92.6666666666667	0	7.33333333333333	1390	0
Adelphocoris_lineolatus	2	98.2666666666667	0	1.73333333333333	1474	1.4246947082768
Adonis_aestivalis	1	99.5333333333333	0.466666666666667	0	1493	0
Aegilops_speltoides	1	78.7333333333333	21.2666666666667	0	1181	0
Agrostis_capillaris	1	63	37	0	945	7.82747603833865
Agrostis_stolonifera	1	98.3333333333333	1.66666666666667	0	1475	0.53715308863026
Aiptasia_pallida	2	78.3333333333333	0	21.6666666666667	1175	0.171232876712324
Albugo_candida	1	100	0	0	1500	0
Alexandrium_catenella	1	100	0	0	1500	0
Alexandrium_minutum	1	71.2	28.8	0	1068	0
Alexandrium_ostenfeldii	2	88.8	7.4	3.8	1332	0.900900900900903
Alexandrium_tamarense	1	100	0	0	1500	0
Alligator_mississippiensis	1	86.4666666666667	13.5333333333333	0	1297	0
Allium_cepa	1	100	0	0	1500	0
Allium_sativum	3	63.2666666666667	0	36.7333333333333	949	12.0380147835269
Allomyces_macrogynus	1	100	0	0	1500	0
Amblyomma_variegatum	1	100	0	0	1500	0
Ambystoma_mexicanum	1	100	0	0	1500	0
Ambystoma_tigrinum_tigrinum	2	63.9333333333333	0	36.0666666666667	959	2.92275574112735
Ampelisca_abdita	1	100	0	0	1500	0
Amphimedon_queenslandica	1	100	0	0	1500	0
Amphiura_filiformis	2	97.7333333333333	0.133333333333333	2.13333333333333	1466	2.58152173913043
Anas_platyrhynchos	2	83	0	17	1245	0.160642570281122
Ancylostoma_caninum	1	100	0	0	1500	0
Ancylostoma_ceylanicum	1	100	0	0	1500	0
Anemonia_viridis	2	95.6	0	4.4	1434	0.247218788627934
Anolis_carolinensis	3	92.8	0	7.2	1392	0
Anopheles_albimanus	1	100	0	0	1500	0
Anopheles_darlingi	1	100	0	0	1500	0
Anopheles_gambiae	1	100	0	0	1500	0
Anopheles_stephensi	1	100	0	0	1500	0
Anophryoides_haemophila	2	97.4666666666667	0	2.53333333333333	1462	0.641025641025639
Antheraea_mylitta	2	98.4	0.466666666666667	1.13333333333333	1476	1.55826558265583
Antrodia_cinnamomea	1	100	0	0	1500	0
Anurida_maritima	1	100	0	0	1500	0
Apis_mellifera	2	58	0	42	870	0.75949367088608
Aplysia_californica	1	100	0	0	1500	0
Aplysia_kurodai	2	91.2666666666667	0	8.73333333333333	1369	0.291332847778591
Apostichopus_japonicus	2	98.4	0	1.6	1476	0.135593220338981
Arabidopsis_thaliana	1	100	0	0	1500	0
Arachis_hypogaea	1	97.0666666666667	2.93333333333333	0	1456	0
Archispirostreptus_gigas	1	99.6	0.4	0	1494	0
Arenicola_marina	1	92.4	7.6	0	1386	0
Argopecten_irradians	1	99.7333333333333	0.266666666666667	0	1496	0
Armadillidium_vulgare	1	100	0	0	1500	0
Artemia_franciscana	1	100	0	0	1500	0
Artemisia_annua	1	100	0	0	1500	0
Asparagus_officinalis	1	97.7333333333333	2.26666666666667	0	1466	0
Aspergillus_flavus	1	100	0	0	1500	0
Aspergillus_niger	1	100	0	0	1500	0
Aspergillus_oryzae	1	100	0	0	1500	0
Aspergillus_terreus	1	100	0	0	1500	0
Astatotilapia_burtoni	1	100	0	0	1500	0
Astyanax_mexicanus	1	100	0	0	1500	0
Atta_laevigata	2	100	0	0	1500	2.06666666666667
Aureobasidium_pullulans	1	99.5333333333333	0.466666666666667	0	1493	0
Avena_barbata	2	100	0	0	1500	0.0728332119446451
Babesia_equi	1	100	0	0	1500	0
Balanoglossus_clavigerus	2	98.1333333333333	0	1.86666666666667	1472	0.0679809653297059
Betula_platyphylla	2	99.8666666666667	0	0.133333333333333	1498	0
Bicyclus_anynana	2	100	0	0	1500	0
Biomphalaria_glabrata	1	81.5333333333333	18.4666666666667	0	1223	0
Blomia_tropicalis	1	100	0	0	1500	0
Bombus_terrestris	2	96.6	0	3.4	1449	0.583090379008744
Bombyx_mori	1	100	0	0	1500	0
Bos_indicus	2	100	0	0	1500	14.2
Bos_taurus	1	99.1333333333333	0.866666666666667	0	1487	4.1782729805014
Bothrops_alternatus	1	100	0	0	1500	0
Bothrops_jararaca	1	97.2666666666667	2.73333333333333	0	1459	0
Botryllus_schlosseri	1	100	0	0	1500	0
Botryococcus_braunii	1	100	0	0	1500	0
Botryotinia_fuckeliana	1	100	0	0	1500	0
Brachionus_plicatilis	1	100	0	0	1500	0
Branchiostoma_floridae	2	78.2	0	21.8	1173	8.24230387288977
Brassica_napus	1	100	0	0	1500	0
Brassica_oleracea	1	100	0	0	1500	0
Brassica_rapa	1	100	0	0	1500	0
Brugia_malayi	1	74.4666666666667	25.5333333333333	0	1117	0.107874865156421
Caenorhabditis_brenneri	1	100	0	0	1500	0
Caenorhabditis_briggsae	1	100	0	0	1500	0
Caenorhabditis_elegans	1	100	0	0	1500	0
Caenorhabditis_japonica	1	100	0	0	1500	0
Caenorhabditis_remanei	1	100	0	0	1500	0
Callinectes_sapidus	1	78.8	21.2	0	1182	0
Callorhinchus_milii	1	100	0	0	1500	0
Campodea_fragilis	1	80.5333333333333	19.4666666666667	0	1208	0
Cancer_magister	1	97.6	2.4	0	1464	0
Canis_lupus	1	100	0	0	1500	0
Canis_lupus_familiaris	1	100	0	0	1500	0
Cannabis_sativa	1	100	0	0	1500	0
Capra_hircus	1	100	0	0	1500	0
Capsicum_annuum	1	100	0	0	1500	0
Carassius_auratus	1	100	0	0	1500	0
Carcinus_maenas	1	79.4	20.6	0	1191	0
Carica_papaya	2	100	0	0	1500	0
Carteriospongia_foliascens	1	100	0	0	1500	0
Carthamus_tinctorius	1	100	0	0	1500	0
Castanopsis_sieboldii	1	98.2	1.8	0	1473	0
Cavia_porcellus	1	99.8	0.2	0	1497	0.444115470022211
Celuca_pugilator	1	82.8	17.2	0	1242	0
Centaurea_maculosa	1	100	0	0	1500	0
Centella_asiatica	1	99.8666666666667	0.133333333333333	0	1498	0
Ceratopteris_richardii	1	100	0	0	1500	0
Chaetomium_cupreum	1	100	0	0	1500	0
Chironomus_tentans	2	44.1333333333333	0	55.8666666666667	662	13.3090246125798
Chlamydomonas_incerta	1	100	0	0	1500	0
Chlamydomonas_reinhardtii	1	100	0	0	1500	0
Chlamys_farreri	1	32.5333333333333	67.4666666666667	0	488	27.7828886844526
Chlorocebus_sabaeus	2	92.2666666666667	7.73333333333333	0	1384	0
Chlorokybus_atmophyticus	1	100	0	0	1500	0
Chondrus_crispus	1	100	0	0	1500	0
Choristoneura_fumiferana	1	100	0	0	1500	0
Cicer_arietinum	2	99.2666666666667	0	0.733333333333333	1489	0
Cichorium_intybus	1	100	0	0	1500	0
Cimex_lectularius	1	99.6666666666667	0.333333333333333	0	1495	0
Ciona_intestinalis	3	59.6	0	40.4	894	4.22866092404072
Ciona_savignyi	1	96.4	3.6	0	1446	0
Citrus_aurantiifolia	1	77	23	0	1155	0
Citrus_aurantium	1	99.6	0.4	0	1494	0
Citrus_clementina	1	100	0	0	1500	30.1526717557252
Citrus_jambhiri	1	92.4666666666667	7.53333333333333	0	1387	0
Citrus_latifolia	1	99.2	0.8	0	1488	0
Citrus_limettioides	1	99.9333333333333	0.0666666666666667	0	1499	0
Citrus_limon	1	83.6	16.4	0	1254	0
Citrus_limonia	1	100	0	0	1500	0
Citrus_macrophylla	1	79	21	0	1185	0
Citrus_medica	1	81.3333333333333	18.6666666666667	0	1220	0
Citrus_reshni	1	99.2	0.8	0	1488	0
Citrus_reticulata	1	100	0	0	1500	0
Citrus_sinensis	1	100	0	0	1500	0
Citrus_sunki	1	98.8666666666667	1.13333333333333	0	1483	0
Citrus_unshiu	1	99.9333333333333	0.0666666666666667	0	1499	0
Claviceps_purpurea	1	100	0	0	1500	0
Clonorchis_sinensis	1	100	0	0	1500	0
Clytia_hemisphaerica	1	88.9333333333333	11.0666666666667	0	1334	27.1816881258941
Coccidioides_posadasii	1	100	0	0	1500	0
Cochliomyia_hominivorax	1	100	0	0	1500	0
Coffea_canephora	1	100	0	0	1500	0
Coleochaete_scutata	2	100	0	0	1500	0
Coprinopsis_cinerea	1	100	0	0	1500	0
Coptotermes_formosanus	1	98.8666666666667	1.13333333333333	0	1483	0
Cordyceps_militaris	1	96.1333333333333	3.86666666666667	0	1442	0
Coregonus_clupeaformis	1	100	0	0	1500	0
Crassostrea_gigas	1	71.7333333333333	28.2666666666667	0	1076	0
Crassostrea_virginica	1	94.6	5.4	0	1419	0
Crocus_sativus	2	60.6	0	39.4	909	4.20382165605095
Cryptococcus_laurentii	1	100	0	0	1500	0
Cryptopygus_antarcticus	1	99.8	0.2	0	1497	0
Cryptosporidium_parvum	1	100	0	0	1500	0
Cucumis_melo	1	85.7333333333333	14.2666666666667	0	1286	0
Cucumis_sativus	1	100	0	0	1500	0
Culex_quinquefasciatus	1	100	0	0	1500	0
Culex_tarsalis	2	100	0	0	1500	0.133422281521012
Curcuma_longa	2	99.8	0.0666666666666667	0.133333333333333	1497	19.7761194029851
Curvularia_protuberata	1	99.7333333333333	0.266666666666667	0	1496	0
Cyamopsis_tetragonoloba	1	100	0	0	1500	0
Cycas_rumphii	2	100	0	0	1500	0
Cynodon_dactylon	2	100	0	0	1500	0
Cyprinodon_variegatus	1	99.2	0.8	0	1488	0
Dactylis_glomerata	1	87.2	12.8	0	1308	0
Danaus_plexippus	1	100	0	0	1500	0
Danio_rerio	1	100	0	0	1500	0
Daphnia_magna	1	100	0	0	1500	0
Daphnia_pulex	1	100	0	0	1500	0
Deinagkistrodon_acutus	1	94.8666666666667	5.13333333333333	0	1423	0
Dendroctonus_ponderosae	1	100	0	0	1500	0
Dermacentor_variabilis	2	95.2666666666667	0	4.73333333333333	1429	5.8252427184466
Diaphorina_citri	2	64.4666666666667	0	35.5333333333333	967	0
Dipetalogaster_maxima	1	100	0	0	1500	0
Dirofilaria_immitis	2	48.6666666666667	15	36.3333333333333	730	44.1295546558704
Dissostichus_mawsoni	1	100	0	0	1500	0
Ditylenchus_africanus	1	100	0	0	1500	0
Drosophila_ananassae	1	100	0	0	1500	0
Drosophila_auraria	1	100	0	0	1500	0
Drosophila_erecta	1	100	0	0	1500	0
Drosophila_grimshawi	1	100	0	0	1500	0
Drosophila_melanogaster	1	100	0	0	1500	0
Drosophila_mojavensis	1	100	0	0	1500	0
Drosophila_pseudoobscura	1	100	0	0	1500	0
Drosophila_sechellia	1	100	0	0	1500	0
Drosophila_serrata	1	100	0	0	1500	0
Drosophila_simulans	1	100	0	0	1500	0
Drosophila_virilis	1	100	0	0	1500	0
Drosophila_willistoni	1	100	0	0	1500	0
Drosophila_yakuba	1	100	0	0	1500	0
Dugesia_japonica	1	100	0	0	1500	0
Dunaliella_salina	1	100	0	0	1500	0
Echinococcus_granulosus	1	100	0	0	1500	0.963222416812615
Echinococcus_multilocularis	1	100	0	0	1500	0
Ectocarpus_siliculosus	1	100	0	0	1500	0
Eimeria_acervulina	1	99.9333333333333	0.0666666666666667	0	1499	0
Eimeria_maxima	1	92.3333333333333	7.66666666666667	0	1385	0
Eimeria_tenella	1	100	0	0	1500	0
Elaeis_guineensis	1	99.9333333333333	0.0666666666666667	0	1499	0
Elaphe_quadrivirgata	1	86.2	13.8	0	1293	0
Emiliania_huxleyi	1	100	0	0	1500	0
Endeis_spinosa	1	100	0	0	1500	0
Entamoeba_histolytica	2	87.2	0	12.8	1308	1.1049723756906
Ephedra_distachya	1	83	17	0	1245	0
Epichloe_festucae	1	100	0	0	1500	0
Equus_caballus	1	100	0	0	1500	0
Eriocheir_sinensis	1	99.9333333333333	0.0666666666666667	0	1499	0
Eschscholzia_californica	1	100	0	0	1500	0
Eucalyptus_camaldulensis	1	100	0	0	1500	0
Eucalyptus_globulus	1	95.7333333333333	4.26666666666667	0	1436	0
Eucalyptus_grandis	1	99.8666666666667	0.133333333333333	0	1498	0.584795321637432
Eucalyptus_gunnii	1	100	0	0	1500	0
Eucalyptus_pellita	1	63.9333333333333	36.0666666666667	0	959	0
Eucalyptus_tereticornis	2	67.0666666666667	0	32.9333333333333	1006	16.9230769230769
Eucalyptus_urophylla	1	99.8	0.2	0	1497	0
Euglena_gracilis	1	100	0	0	1500	0
Euprymna_scolopes	1	80.0666666666667	19.9333333333333	0	1201	0
Fasciola_gigantica	1	99.7333333333333	0.266666666666667	0	1496	0
Fasciola_hepatica	1	99.8	0.2	0	1497	0
Fenneropenaeus_chinensis	3	67.6666666666667	0	32.3333333333333	1015	2.13289581624282
Festuca_pratensis	1	100	0	0	1500	0
Folsomia_candida	1	100	0	0	1500	0
Fragaria_vesca	3	73.4	0	26.6	1101	0.0747943156320097
Fucus_serratus	1	100	0	0	1500	0
Fucus_vesiculosus	1	100	0	0	1500	0
Fumaria_officinalis	1	99.5333333333333	0.466666666666667	0	1493	0
Furcellaria_lumbricalis	1	99.9333333333333	0.0666666666666667	0	1499	0
Fusarium_oxysporum	1	100	0	0	1500	0
Fusarium_sporotrichioides	1	100	0	0	1500	0
Gadus_morhua	1	100	0	0	1500	0
Gallus_gallus	1	100	0	0	1500	0
Gammarus_pulex	1	100	0	0	1500	0.0678426051560432
Gasterosteus_aculeatus	1	100	0	0	1500	0
Gekko_japonicus	2	96.8666666666667	0	3.13333333333333	1453	0.0723065798987732
Giardia_intestinalis	1	100	0	0	1500	0
Gibberella_moniliformis	1	100	0	0	1500	0
Gibberella_zeae	1	100	0	0	1500	0
Gillichthys_mirabilis	1	100	0	0	1500	0
Ginkgo_biloba	1	99.9333333333333	0.0666666666666667	0	1499	0
Glaucocystis_nostochinearum	1	100	0	0	1500	0
Glomus_intraradices	1	100	0	0	1500	0
Glossina_morsitans_morsitans	1	100	0	0	1500	0
Glycine_max	1	100	0	0	1500	0
Gnetum_gnemon	1	24.4666666666667	75.5333333333333	0	367	43.3646812957158
Gobiocypris_rarus	2	100	0	0	1500	0
Gracilaria_changii	1	100	0	0	1500	0
Haematobia_irritans_irritans	1	100	0	0	1500	0
Haemonchus_contortus	1	100	0	0	1500	0
Haliotis_asinina	1	93.9333333333333	6.06666666666667	0	1409	0.871632329635497
Haliotis_discus	1	99.8	0.2	0	1497	0
Haliotis_discus_hannai	1	100	0	0	1500	0
Haliotis_diversicolor	1	99.9333333333333	0.0666666666666667	0	1499	0
Halocynthia_roretzi	2	90.0666666666667	0	9.93333333333333	1351	0
Hedyotis_terminalis	1	100	0	0	1500	0
Helianthus_annuus	1	100	0	0	1500	0
Helianthus_ciliaris	1	100	0	0	1500	0
Heliconius_melpomene	1	96.4666666666667	3.53333333333333	0	1447	0
Heliothis_virescens	1	100	0	0	1500	0
Helobdella_robusta	1	100	0	0	1500	0
Hemicentrotus_pulcherrimus	1	61	39	0	915	0
Heterobasidion_annosum	1	100	0	0	1500	0
Heterocapsa_triquetra	1	100	0	0	1500	0
Heterochone_calyx	1	100	0	0	1500	0
Heterodera_glycines	1	99.4666666666667	0.533333333333333	0	1492	0
Heterorhabditis_bacteriophora	1	100	0	0	1500	0
Hippoglossus_hippoglossus	1	100	0	0	1500	0
Hirudo_medicinalis	1	99.0666666666667	0.933333333333333	0	1486	0
Homalodisca_coagulata	1	99.9333333333333	0.0666666666666667	0	1499	0
Hydra_magnipapillata	1	74.2	25.8	0	1113	0
Hydra_oligactis	1	99.9333333333333	0.0666666666666667	0	1499	0
Hydra_vulgaris	1	74.2	25.8	0	1113	0
Hydractinia_echinata	1	93.4	6.6	0	1401	0
Hyoscyamus_niger	1	93.5333333333333	6.46666666666667	0	1403	0
Hypocrea_lixii	1	100	0	0	1500	0
Hypocrea_virens	1	100	0	0	1500	0
Hyriopsis_cumingii	1	95.6666666666667	4.33333333333333	0	1435	0
Ictalurus_furcatus	1	100	0	0	1500	0
Ictalurus_punctatus	2	81.3333333333333	0	18.6666666666667	1220	0.0696864111498274
Ipomoea_batatas	2	70.8	0	29.2	1062	2.42248062015504
Ischnura_elegans	2	73.4666666666667	0	26.5333333333333	1102	9.72830850131463
Ixodes_ricinus	1	99.4666666666667	0.533333333333333	0	1492	0
Ixodes_scapularis	1	100	0	0	1500	0
Jakoba_bahamiensis	1	100	0	0	1500	0
Jakoba_libera	1	100	0	0	1500	0
Jatropha_curcas	2	100	0	0	1500	10.8072048032021
Labeo_rohita	1	99.9333333333333	0.0666666666666667	0	1499	0
Lagopus_lagopus_scotica	1	100	0	0	1500	0
Lama_pacos	2	87.1333333333333	1.06666666666667	11.8	1307	1.68324407039021
Laminaria_digitata	1	100	0	0	1500	0
Larimichthys_crocea	1	100	0	0	1500	0
Lates_calcarifer	1	100	0	0	1500	0
Lathyrus_odoratus	1	66.8	33.2	0	1002	0.0845308537616218
Laupala_kohalensis	2	88.4666666666667	0	11.5333333333333	1327	5.61330561330561
Leishmania_chagasi	1	95.1333333333333	4.86666666666667	0	1427	0
Leishmania_major	1	99.9333333333333	0.0666666666666667	0	1499	0
Lepeophtheirus_salmonis	1	100	0	0	1500	0
Lepismachilis_y-signata	1	100	0	0	1500	0
Leptinotarsa_decemlineata	2	66.6666666666667	17.4666666666667	15.8666666666667	1000	1.01112234580384
Lernaeocera_branchialis	1	100	0	0	1500	0
Lethenteron_camtschaticum	1	100	0	0	1500	0
Leymus_chinensis	1	44.4	55.6	0	666	44.7802197802198
Limnanthes_alba	1	99.5333333333333	0.466666666666667	0	1493	0
Limonium_bicolor	1	100	0	0	1500	0
Limulus_polyphemus	1	91.8666666666667	8.13333333333333	0	1378	0
Lithognathus_mormyrus	1	55.5333333333333	44.4666666666667	0	833	5.11571254567601
Litopenaeus_vannamei	1	99.2666666666667	0.733333333333333	0	1489	0
Littorina_saxatilis	1	100	0	0	1500	0
Loa_loa	1	57.4	42.6	0	861	0
Locusta_migratoria	2	100	0	0	1500	0
Loligo_pealei	1	100	0	0	1500	0
Lolium_perenne	2	80.8	8.33333333333333	10.8666666666667	1212	6.03715170278638
Lottia_gigantea	1	96.5333333333333	3.46666666666667	0	1448	0
Lotus_japonicus	2	76.0666666666667	0.4	23.5333333333333	1141	35.7581069237511
Lumbricus_rubellus	1	100	0	0	1500	0
Lutzomyia_intermedia	1	92.2	7.8	0	1383	0
Lutzomyia_longipalpis	1	100	0	0	1500	0
Lutzomyia_umbratilis	1	97.8	2.2	0	1467	0
Lymnaea_stagnalis	1	83.7333333333333	16.2666666666667	0	1256	0
Lysiphlebus_testaceipes	1	95.3333333333333	4.66666666666667	0	1430	0
Macaca_fascicularis	1	100	0	0	1500	0
Macaca_mulatta	1	98.5333333333333	1.46666666666667	0	1478	0
Macaca_nemestrina	1	100	0	0	1500	0
Maconellicoccus_hirsutus	1	100	0	0	1500	0
Macrobrachium_nipponense	1	100	0	0	1500	0
Macrobrachium_rosenbergii	1	85.3333333333333	14.6666666666667	0	1280	0
Macropus_eugenii	1	100	0	0	1500	0
Magnaporthe_grisea	1	100	0	0	1500	0
Magnaporthe_oryzae	1	99.1333333333333	0.866666666666667	0	1487	0
Mahonia_nervosa	1	100	0	0	1500	0
Manihot_esculenta	1	100	0	0	1500	0
Marsupenaeus_japonicus	1	63.9333333333333	36.0666666666667	0	959	0
Mastigamoeba_balamuthi	1	100	0	0	1500	0
Meleagris_gallopavo	2	97.4666666666667	0	2.53333333333333	1462	0.0684462696783017
Meloidogyne_arenaria	1	74.7333333333333	25.2666666666667	0	1121	8.23737821080602
Meloidogyne_chitwoodi	2	100	0	0	1500	0
Meloidogyne_hapla	1	98.0666666666667	1.93333333333333	0	1471	0.479616306954433
Meloidogyne_incognita	1	100	0	0	1500	0.116822429906538
Meloidogyne_javanica	1	99.8	0.2	0	1497	0
Meloidogyne_paranaensis	1	98.6	1.4	0	1479	0
Metarhizium_acridum	1	100	0	0	1500	0
Metridium_senile	1	99.9333333333333	0.0666666666666667	0	1499	0
Microbotryum_violaceum	1	100	0	0	1500	0
Milnesium_tardigradum	1	100	0	0	1500	0
Mimulus_lewisii	1	66.4	33.6	0	996	0
Misgurnus_anguillicaudatus	1	100	0	0	1500	0
Mizuhopecten_yessoensis	2	80.8	0.266666666666667	18.9333333333333	1212	4.96350364963504
Mnemiopsis_leidyi	1	100	0	0	1500	0
Molgula_tectiformis	1	100	0	0	1500	0
Moniliophthora_perniciosa	1	100	0	0	1500	0
Monosiga_ovata	1	100	0	0	1500	0
Morus_indica	1	50.2	49.8	0	753	0.436681222707425
Mycosphaerella_fijiensis	1	100	0	0	1500	0
Mytilus_californianus	2	100	0	0	1500	0
Mytilus_edulis	1	62.4666666666667	37.5333333333333	0	937	0
Mytilus_galloprovincialis	1	70.2666666666667	29.7333333333333	0	1054	6.27650551314674
Myzostoma_cirriferum	1	100	0	0	1500	0
Myzus_ascalonicus	2	75.8666666666667	23.4	0.733333333333333	1138	0
Myzus_persicae	1	100	0	0	1500	0
Naegleria_gruberi	1	100	0	0	1500	0
Naja_atra	2	54.6	0.266666666666667	45.1333333333333	819	21.7672413793103
Nasonia_vitripennis	2	84.8666666666667	0	15.1333333333333	1273	0.314218381775333
Necator_americanus	1	100	0	0	1500	0.922266139657446
Nematostella_vectensis	2	100	0	0	1500	0
Neotyphodium_lolii	1	100	0	0	1500	0
Neurospora_crassa	1	100	0	0	1500	0
Nicotiana_sylvestris	1	100	0	0	1500	0
Nicotiana_tabacum	1	71.0666666666667	28.9333333333333	0	1066	0
Nilaparvata_lugens	1	100	0	0	1500	0
Nippostrongylus_brasiliensis	1	100	0	0	1500	0
Nitella_hyalina	2	96.8	0	3.2	1452	0
Onchocerca_flexuosa	1	63.4666666666667	36.5333333333333	0	952	0
Onchocerca_volvulus	1	99.3333333333333	0.666666666666667	0	1490	0
Oncomelania_hupensis	1	99.4	0.6	0	1491	0
Oncorhynchus_kisutch	1	100	0	0	1500	0
Oncorhynchus_mykiss	1	100	0	0	1500	0
Oncorhynchus_nerka	1	100	0	0	1500	0.0915750915750912
Oncorhynchus_tshawytscha	1	100	0	0	1500	0
Onthophagus_taurus	1	99.7333333333333	0.266666666666667	0	1496	0
Onychiurus_arcticus	1	100	0	0	1500	0
Ophiostoma_novo-ulmi	1	97.8666666666667	2.13333333333333	0	1468	0
Ophryotrocha_puerilis	1	96.1333333333333	3.86666666666667	0	1442	0
Oreochromis_niloticus	1	100	0	0	1500	0
Ornithorhynchus_anatinus	1	76.2666666666667	23.7333333333333	0	1144	0
Oryctolagus_cuniculus	1	99.6666666666667	0.333333333333333	0	1495	1.66534496431404
Oryza_longistaminata	1	100	0	0	1500	0
Oryza_minuta	1	54.9333333333333	45.0666666666667	0	824	0
Oryza_officinalis	1	85.3333333333333	14.6666666666667	0	1280	0
Oryza_sativa	2	88.7333333333333	2.13333333333333	9.13333333333333	1331	33.2191780821918
Oryzias_latipes	1	100	0	0	1500	0.135226504394859
Osmerus_mordax	1	100	0	0	1500	0
Osmunda_lancea	1	100	0	0	1500	0
Ostertagia_ostertagi	1	99.3333333333333	0.666666666666667	0	1490	0
Ostrinia_nubilalis	1	86.3333333333333	13.6666666666667	0	1295	12.7906976744186
Ovis_aries	1	100	0	0	1500	0
Oxyrrhis_marina	1	99.6666666666667	0.333333333333333	0	1495	0
Paeonia_suffruticosa	1	99.2666666666667	0.733333333333333	0	1489	0
Pagrus_major	1	81.3333333333333	18.6666666666667	0	1220	0
Pan_troglodytes	1	76	24	0	1140	0
Pan_troglodytes_verus	1	85.6	14.4	0	1284	0
Panagrolaimus_superbus	1	100	0	0	1500	0
Panicum_virgatum	2	100	0	0	1500	0
Papilio_polytes	2	100	0	0	1500	0
Papilio_xuthus	1	95.7333333333333	4.26666666666667	0	1436	0
Papio_anubis	1	87.7333333333333	12.2666666666667	0	1316	0
Paracentrotus_lividus	1	97	3	0	1455	0
Paracercomonas_marina	1	100	0	0	1500	0
Paracoccidioides_brasiliensis	1	100	0	0	1500	0
Paralichthys_olivaceus	1	100	0	0	1500	0
Paramecium_tetraurelia	1	100	0	0	1500	3.25520833333334
Parasteatoda_tepidariorum	1	100	0	0	1500	0
Parastrongyloides_trichosuri	2	71.1333333333333	0.866666666666667	28	1067	14.4591611479029
Pavlova_lutheri	1	100	0	0	1500	0
Pemphigus_spyrothecae	1	37.5333333333333	62.4666666666667	0	563	26.6749379652605
Penaeus_monodon	2	99.8666666666667	0.133333333333333	0	1498	0.160771704180063
Perca_flavescens	1	100	0	0	1500	0
Peregrinus_maidis	1	100	0	0	1500	0
Peromyscus_maniculatus_bairdii	1	100	0	0	1500	0
Peromyscus_polionotus_subgriseus	1	100	0	0	1500	0
Persea_americana	1	100	0	0	1500	0
Petrolisthes_cinctipes	1	100	0	0	1500	0
Petromyzon_marinus	1	100	0	0	1500	0
Phakopsora_pachyrhizi	1	100	0	0	1500	0
Phanerochaete_carnosa	1	100	0	0	1500	10.3574702108158
Phanerochaete_chrysosporium	1	100	0	0	1500	0
Phaseolus_coccineus	1	97.6666666666667	2.33333333333333	0	1465	0
Philodryas_olfersii	1	77.2	22.8	0	1158	0
Phlebotomus_perniciosus	1	97.6	2.4	0	1464	0
Phycomyces_blakesleeanus	1	100	0	0	1500	0
Physcomitrella_patens	1	100	0	0	1500	0
Picea_abies	1	95.7333333333333	4.26666666666667	0	1436	15.0684931506849
Picea_glauca	1	100	0	0	1500	0
Picea_mariana	1	44.6666666666667	55.3333333333333	0	670	0
Picea_sitchensis	1	92.1333333333333	7.86666666666667	0	1382	3.65744870651205
Pichia_stipitis	1	100	0	0	1500	1.58132530120482
Pimephales_promelas	1	100	0	0	1500	0
Pinctada_fucata	1	99.0666666666667	0.933333333333333	0	1486	0
Pinctada_martensi	1	100	0	0	1500	0
Pinctada_maxima	2	82.8666666666667	0	17.1333333333333	1243	3.2258064516129
Pinus_banksiana	1	100	0	0	1500	0
Pinus_contorta	1	100	0	0	1500	0
Pinus_densiflora	1	100	0	0	1500	0
Pinus_pinaster	1	99.2	0.8	0	1488	0
Pinus_radiata	1	100	0	0	1500	0
Pinus_sylvestris	1	100	0	0	1500	0
Pinus_taeda	2	100	0	0	1500	0
Pinus_thunbergii	1	83.8666666666667	16.1333333333333	0	1258	0
Pissodes_strobi	1	100	0	0	1500	0
Plasmodium_berghei	2	55	0	45	825	0
Plasmodium_falciparum 3D7	2	98	0	2	1470	1.338199513382
Plasmodium_falciparum	2	100	0	0	1500	0
Plasmodium_vivax	1	100	0	0	1500	0
Plasmodium_yoelii	2	100	0	0	1500	0
Platichthys_flesus	1	100	0	0	1500	0
Pleurobrachia_pileus	1	100	0	0	1500	0
Pleuronectes_platessa	1	74.8	25.2	0	1122	0
Plutella_xylostella	1	100	0	0	1500	0
Pneumocystis_carinii	1	98.6666666666667	1.33333333333333	0	1480	0
Podocoryne_carnea	1	100	0	0	1500	0
Podospora_anserina	1	100	0	0	1500	0
Poecilia_reticulata	1	100	0	0	1500	0
Pollicipes_pollicipes	1	100	0	0	1500	0
Polygonum_minus	1	99.8	0.2	0	1497	0
Polypedilum_vanderplanki	1	100	0	0	1500	0
Pongo_abelii	1	86.4666666666667	13.5333333333333	0	1297	2.42152466367713
Populus_deltoides	1	100	0	0	1500	0
Populus_euphratica	1	99.9333333333333	0.0666666666666667	0	1499	0
Populus_tremula	1	100	0	0	1500	0
Populus_tremuloides	1	100	0	0	1500	0
Porphyra_yezoensis	1	100	0	0	1500	1.84842883548983
Postia_placenta	1	100	0	0	1500	0
Pristionchus_pacificus	1	100	0	0	1500	0
Prunus_armeniaca	1	98.3333333333333	1.66666666666667	0	1475	0
Prunus_persica	2	97.6	0	2.4	1464	0
Prymnesium_parvum	1	98	2	0	1470	0
Psetta_maxima	1	85.8666666666667	14.1333333333333	0	1288	0
Pteridium_aquilinum	1	100	0	0	1500	0
Quercus_petraea	1	53.6	46.4	0	804	0
Quercus_robur	1	93	7	0	1395	0
Quercus_suber	1	99.9333333333333	0.0666666666666667	0	1499	0
Radopholus_similis	1	58.6666666666667	41.3333333333333	0	880	0
Raphanus_sativus	1	100	0	0	1500	0
Rattus_norvegicus	1	100	0	0	1500	0
Reclinomonas_americana	1	100	0	0	1500	0
Reticulitermes_flavipes	1	37.0666666666667	62.9333333333333	0	556	0
Rhipicephalus_appendiculatus	1	69.8666666666667	30.1333333333333	0	1048	31.4397649363369
Rhipicephalus_microplus	1	100	0	0	1500	0
Rhizopus_oryzae	1	100	0	0	1500	0
Rhodnius_prolixus	1	100	0	0	1500	0
Rhopalosiphum_maidis	1	99.8666666666667	0.133333333333333	0	1498	0
Rhopalosiphum_padi	1	95.8	4.2	0	1437	0
Rhynchosciara_americana	1	100	0	0	1500	0
Rutilus_rutilus	1	100	0	0	1500	0
Saccharomyces_cerevisiae	1	100	0	0	1500	0
Saccharomyces_pastorianus	1	100	0	0	1500	0
Saccoglossus_kowalevskii	1	91.2	8.8	0	1368	0
Salmo_salar	1	100	0	0	1500	0
Samia_cynthia_ricini	1	100	0	0	1500	0
Sanguinaria_canadensis	1	98.5333333333333	1.46666666666667	0	1478	0
Sarcocapnos_crassifolia	1	97.6	2.4	0	1464	0
Sarcocystis_neurona	1	100	0	0	1500	0
Schistocerca_gregaria	1	33	67	0	495	0
Schistosoma_japonicum	1	100	0	0	1500	0
Schistosoma_mansoni	1	100	0	0	1500	0
Schizosaccharomyces_pombe	1	100	0	0	1500	0
Schmidtea_mediterranea	1	100	0	0	1500	0
Scophthalmus_maximus	1	85.8666666666667	14.1333333333333	0	1288	0
Sebastes_caurinus	1	100	0	0	1500	0
Selaginella_lepidophylla	1	100	0	0	1500	0
Selaginella_moellendorffii	1	100	0	0	1500	0
Setaria_italica	1	100	0	0	1500	0
Silene_latifolia	1	100	0	0	1500	0
Solanum_chacoense	1	100	0	0	1500	0
Solanum_lycopersicum	1	100	0	0	1500	0
Solanum_melongena	1	99.6	0.4	0	1494	0
Solanum_pennellii	2	77.8	0	22.2	1167	7.19794344473008
Solanum_tuberosum	1	100	0	0	1500	0
Solea_senegalensis	1	100	0	0	1500	0
Solenopsis_invicta	1	100	0	0	1500	0
Spalax_galili	1	100	0	0	1500	0
Sparus_aurata	1	100	0	0	1500	0
Spermophilus_lateralis	2	100	0	0	1500	0
Spirogyra_pratensis	1	82.6666666666667	17.3333333333333	0	1240	0
Spodoptera_littoralis	1	100	0	0	1500	0
Spodoptera_litura	1	62.9333333333333	37.0666666666667	0	944	0
Steinernema_carpocapsae	1	85.1333333333333	14.8666666666667	0	1277	0
Sterkiella_histriomuscorum	1	100	0	0	1500	0
Striga_hermonthica	1	100	0	0	1500	0
Strongylocentrotus_purpuratus	1	99.9333333333333	0.0666666666666667	0	1499	0
Suberites_domuncula	1	99.1333333333333	0.866666666666667	0	1487	0
Suidasia_medanensis	1	100	0	0	1500	0
Suillus_luteus	1	99.8	0.2	0	1497	0
Sus_scrofa	1	100	0	0	1500	0
Taenia_solium	1	100	0	0	1500	1.31470829909613
Taeniopygia_guttata	1	58	42	0	870	0
Tamarix_androssowii	1	97.2666666666667	2.73333333333333	0	1459	9.75143403441683
Taphrina_deformans	1	100	0	0	1500	0
Taraxacum_kok-saghyz	1	99.4666666666667	0.533333333333333	0	1492	0
Taraxacum_officinale	1	100	0	0	1500	0
Tegillarca_granosa	1	99.5333333333333	0.466666666666667	0	1493	0
Tetrahymena_thermophila	2	65.8	5.13333333333333	29.0666666666667	987	3.44478216818642
Tetranychus_urticae	1	100	0	0	1500	0
Theileria_annulata	1	100	0	0	1500	0
Theileria_orientalis	2	96.4	0	3.6	1446	0
Theileria_parva	1	97.5333333333333	2.46666666666667	0	1463	0
Thellungiella_halophila	1	100	0	0	1500	0
Thlaspi_caerulescens	1	99.9333333333333	0.0666666666666667	0	1499	0
Thunnus_thynnus	1	100	0	0	1500	0
Thymallus_thymallus	1	100	0	0	1500	0
Tigriopus_californicus	1	100	0	0	1500	0
Torpedo_californica	1	56.4	43.6	0	846	0
Toxoplasma_gondii	1	100	0	0	1500	0
Toxoptera_citricida	1	83.2666666666667	16.7333333333333	0	1249	0
Trachemys_scripta	1	98.4666666666667	1.53333333333333	0	1477	0
Tremella_mesenterica	1	100	0	0	1500	0
Triatoma_brasiliensis	1	100	0	0	1500	0
Triatoma_matogrossensis	1	100	0	0	1500	0
Tribolium_castaneum	1	100	0	0	1500	0
Trichinella_pseudospiralis	2	93.8666666666667	0	6.13333333333333	1408	0.359712230215825
Trichinella_spiralis	1	100	0	0	1500	0
Trichoderma_atroviride	1	100	0	0	1500	0
Trichoplax_adhaerens	2	100	0	0	1500	0
Trichosurus_vulpecula	1	100	0	0	1500	0
Trichuris_muris	1	99.4	0.6	0	1491	0
Trichuris_vulpis	2	66.2666666666667	0	33.7333333333333	994	12.008072653885
Trifolium_repens	1	99.9333333333333	0.0666666666666667	0	1499	0
Triops_cancriformis	1	88.8666666666667	11.1333333333333	0	1333	0
Triticum_aestivum	1	100	0	0	1500	0
Tritonia_diomedea	3	100	0	0	1500	0
Tritrichomonas_foetus	1	100	0	0	1500	0
Trypanosoma_brucei	1	100	0	0	1500	0
Trypanosoma_cruzi	1	100	0	0	1500	0
Trypanosoma_rangeli	1	100	0	0	1500	0
Tuber_borchii	1	100	0	0	1500	0
Tuber_melanosporum	1	100	0	0	1500	0
Tubifex_tubifex	1	87.4666666666667	12.5333333333333	0	1312	0
Tursiops_truncatus	1	98.6666666666667	1.33333333333333	0	1480	0
Ulva_prolifera	1	100	0	0	1500	0
Urochloa_brizantha	1	100	0	0	1500	0
Uromyces_appendiculatus	2	100	0	0	1500	0
Ursus_americanus	1	100	0	0	1500	0
Vespula_squamosa	1	52.4	47.6	0	786	0
Vigna_unguiculata	1	100	0	0	1500	0
Vitis_vinifera	1	79.4	20.6	0	1191	0
Wrightia_tinctoria	1	100	0	0	1500	0
Wuchereria_bancrofti	1	100	0	0	1500	0
Xenopus_laevis	1	100	0	0	1500	0
Xenopus_tropicalis	1	100	0	0	1500	0
Yarrowia_lipolytica	1	99.9333333333333	0.0666666666666667	0	1499	0
Zamia_fischeri	1	94.0666666666667	5.93333333333333	0	1411	0
Zantedeschia_aethiopica	1	97.0666666666667	2.93333333333333	0	1456	0
Zea_mays	1	100	0	0	1500	0
Zostera_marina	2	100	0	0	1500	0
Zostera_noltii	2	54.2666666666667	0	45.7333333333333	814	0
